# Supplementary material for: Optimized Position Weight Matrices in Prediction of Novel Putative Binding Sites for Transcription Factors in the Drosophila melanogaster Genome
Source: PLoS One. 2013 Aug 6;8(8):e68712. doi: 10.1371/journal.pone.0068712 (PMC3735551; doi:10.1371/journal.pone.0068712)
Supplement: File S4 — The refined PWM in mono and dinucleotide formats. Contains optimized PWMs. (TXT) [file pone.0068712.s004.txt]

List of optimized matrices used in the project
Matrix: Log-odd ratio PWM 
Frequency table collects counts of each nucleotide at each position in aligned sequences used to compute PWM.

=== M01083 Abd-A =========================================================================================================
Matrix file name: matrix_Abd_A_2fin_3.txt
Motif/frequency file name: mDrozo_Abd_A_2fin_3.txt 
Matrix made from:
910
Matrix Features:
A T G C 
Matrix Length:  8 
MaximumScore:  0 
MinimumScore:  -19.2919147726735 
Frequency table:
145.0	38.0	313.0	698.0	908.0	0.0	105.0	164.0	
444.0	375.0	215.0	0.0	0.0	907.0	556.0	330.0	
273.0	236.0	139.0	3.0	1.0	1.0	42.0	278.0	
48.0	261.0	243.0	209.0	1.0	2.0	207.0	138.0	
//
Matrix:
-1.13018	-2.35359	-0.17320	0.00000	0.00000	-3.92276	-1.68126	-0.96127	
0.00000	-0.05260	-0.53661	-3.63409	-3.89643	0.00000	0.00000	-0.24718	
-0.06345	-0.09334	-0.55089	-3.06021	-3.42232	-3.43552	-2.16376	0.00000	
-1.80914	0.00000	0.00000	-0.77950	-3.42992	-3.39199	-0.57604	-0.70741	
//

Matrix file name: dmatrix_Abd_A_4fin_5.txt
Motif/frequency file name: dDrozo_Abd_A_4fin_5.txt 
Matrix made from:
2535
Matrix Features:
AA AT AG AC TA TT TG TC GA GT GG GC CA CT CG CC 
Matrix Length:  7 
MaximumScore:  0 
MinimumScore:  -26.0879626929749 
Frequency table:
106.0	140.0	341.0	1014.0	0.0	0.0	145.0	
240.0	111.0	0.0	0.0	2535.0	0.0	117.0	
139.0	85.0	86.0	0.0	0.0	0.0	97.0	
169.0	123.0	205.0	0.0	0.0	0.0	86.0	
123.0	137.0	238.0	0.0	0.0	445.0	109.0	
376.0	350.0	0.0	0.0	0.0	1279.0	513.0	
201.0	146.0	128.0	0.0	0.0	131.0	293.0	
258.0	317.0	428.0	0.0	0.0	680.0	364.0	
80.0	98.0	148.0	481.0	0.0	0.0	9.0	
214.0	179.0	0.0	0.0	0.0	0.0	85.0	
91.0	89.0	35.0	0.0	0.0	0.0	29.0	
124.0	156.0	244.0	0.0	0.0	0.0	8.0	
150.0	257.0	287.0	1040.0	0.0	0.0	244.0	
120.0	154.0	0.0	0.0	0.0	0.0	138.0	
91.0	107.0	232.0	0.0	0.0	0.0	211.0	
53.0	86.0	163.0	0.0	0.0	0.0	87.0	
//
Matrix:
-1.62194	-1.54991	-0.96074	-0.58611	-5.69270	-4.85141	-1.65635	
-0.54683	-1.52342	-4.12726	-4.84130	0.00000	-4.59006	-1.60885	
-0.59739	-1.29546	-1.58494	-4.34841	-4.93977	-4.09830	-1.30580	
-0.38707	-0.91118	-0.70101	-4.33259	-4.92308	-4.08111	-1.40834	
-1.07371	-1.17126	-0.91943	-4.69986	-5.29006	-0.75565	-1.53745	
-0.32804	-0.60480	-4.35684	-5.07090	-5.66063	-0.07069	-0.35901	
-0.39007	-0.91562	-1.34763	-4.50782	-5.09843	-1.78715	-0.35759	
0.00000	0.00000	0.00000	-4.36746	-4.95795	0.00000	0.00000	
-1.13956	-1.14278	-1.03118	-0.56779	-4.92862	-4.08741	-2.86881	
-0.18484	-0.56961	-3.65118	-4.36546	-4.95589	-4.11417	-1.45297	
-0.66904	-0.89680	-2.13086	-3.99487	-4.58591	-3.74472	-2.15880	
-0.72553	-0.70203	-0.55615	-4.36209	-4.95303	-4.11197	-2.94427	
-0.71448	-0.38211	-0.57301	0.00000	-5.13178	-4.29024	-0.57449	
-0.70212	-0.65794	-3.58941	-4.30366	-4.89378	-4.05143	-0.90556	
-0.85654	-0.90044	-0.42796	-4.18370	-4.77509	-3.93359	-0.36364	
-1.25210	-0.97479	-0.63659	-4.03954	-4.63052	-3.78935	-1.10520	
//
=== M01094 Abd-B =========================================================================================================
Matrix file name: matrix_Abd_B_1.txt
Motif/frequency file name: mDrozo_Abd_B_1.txt 
Matrix made from:
40
Matrix Features:
A T G C 
Matrix Length:  7 
MaximumScore:  0 
MinimumScore:  -27.1451708037627 
Frequency table:
26.0	39.0	0.0	39.0	40.0	38.0	34.0	
0.0	0.0	40.0	0.0	0.0	0.0	6.0	
0.0	1.0	0.0	1.0	0.0	0.0	0.0	
14.0	0.0	0.0	0.0	0.0	2.0	0.0	
//
Matrix:
0.00000	0.00000	-4.05816	0.00000	0.00000	0.00000	0.00000	
-3.60330	-4.00815	0.00000	-4.00714	-4.03172	-3.97988	-1.71987	
-3.18106	-3.22973	-3.62433	-3.22981	-3.61177	-3.56073	-3.44963	
-0.19263	-3.59378	-3.63194	-3.59403	-3.61917	-2.51813	-3.45683	
//

Matrix file name: dmatrix_Abd_B_1fin_2.txt
Motif/frequency file name: dDroso_Abd_B_1fin_2.txt 
Matrix made from:
332
Matrix Features:
AA AT AG AC TA TT TG TC GA GT GG GC CA CT CG CC 
Matrix Length: 5 
Frequency table:
0.0	0.0	273.0	274.0	138.0	
242.0	0.0	0.0	2.0	87.0	
0.0	0.0	1.0	3.0	24.0	
0.0	0.0	0.0	52.0	26.0	
0.0	274.0	0.0	0.0	0.0	
0.0	0.0	0.0	0.0	0.0	
0.0	54.0	0.0	0.0	1.0	
0.0	4.0	0.0	0.0	1.0	
0.0	0.0	54.0	1.0	1.0	
55.0	0.0	0.0	0.0	1.0	
0.0	0.0	0.0	0.0	0.0	
0.0	0.0	0.0	0.0	1.0	
0.0	0.0	4.0	0.0	22.0	
35.0	0.0	0.0	0.0	24.0	
0.0	0.0	0.0	0.0	4.0	
0.0	0.0	0.0	0.0	2.0	
//
Matrix:
-5.71108	-5.97791	0.00000	0.00000	0.00000	
0.00000	-5.71828	-5.31215	-4.65857	-0.19965	
-4.95818	-5.22523	-4.14489	-3.76170	-0.99721	
-4.94277	-5.20943	-4.80337	-0.89224	-0.89950	
-5.31039	0.00000	-5.17013	-5.17298	-4.48662	
-5.68181	-5.94757	-5.54137	-5.54402	-4.85703	
-5.11900	-1.43291	-4.97915	-4.98195	-3.62105	
-4.97797	-3.89514	-4.83844	-4.84147	-3.48049	
-4.94773	-5.21465	-0.85672	-4.13753	-3.45191	
-1.00575	-5.24272	-4.83677	-4.83966	-3.47871	
-4.60583	-4.87221	-4.46670	-4.47029	-3.78412	
-4.97219	-5.23867	-4.83345	-4.83707	-3.47645	
-5.15125	-5.41747	-3.66276	-5.01559	-1.27532	
-1.39610	-5.18057	-4.77453	-4.77721	-0.94964	
-4.79336	-5.06010	-4.65505	-4.65845	-2.62388	
-4.64891	-4.91648	-4.51132	-4.51482	-3.17278	
//
=== M00171 Adf-1 =========================================================================================================
Matrix file name: matrix_Adf1_1.txt
Motif/frequency file name: mDrozo_Adf1_1.txt 
Matrix made from:
22
Matrix Features:
A T G C 
Matrix Length: 21 
Frequency table:
4.0	0.0	0.0	0.0	1.0	0.0	3.0	6.0	1.0	2.0	1.0	0.0	1.0	1.0	0.0	6.0	3.0	2.0	2.0	4.0	1.0	
2.0	2.0	2.0	6.0	8.0	0.0	1.0	4.0	2.0	9.0	2.0	0.0	6.0	10.0	1.0	1.0	0.0	4.0	7.0	6.0	3.0	
10.0	2.0	20.0	0.0	0.0	22.0	0.0	0.0	19.0	2.0	0.0	22.0	0.0	2.0	21.0	3.0	2.0	15.0	6.0	1.0	17.0	
6.0	18.0	0.0	16.0	13.0	0.0	18.0	12.0	0.0	9.0	19.0	0.0	15.0	9.0	0.0	12.0	17.0	1.0	7.0	11.0	1.0	
//
Matrix:
-1.35259	-3.17512	-3.28777	-3.05675	-2.22549	-3.38339	-2.22050	-1.12216	-2.61356	-1.93312	-2.60555	-3.38320	-2.36859	-1.85741	-3.33655	-1.12082	-2.16203	-2.45035	-1.68026	-1.43900	-2.49975	
-2.03896	-2.61892	-2.73116	-1.40117	-0.90516	-3.37421	-2.54162	-1.51750	-2.67764	-0.41801	-2.66869	-3.37130	-1.33241	-0.30990	-2.69970	-2.13109	-3.10238	-1.74269	-0.41248	-1.01819	-2.15336	
0.00000	-2.18980	0.00000	-2.62050	-2.41275	0.00000	-2.73817	-2.33295	0.00000	-1.49635	-2.79249	0.00000	-2.55601	-1.49570	0.00000	-1.37795	-2.13174	0.00000	-0.14646	-1.62273	0.00000	
-0.51829	0.00000	-2.85923	0.00000	0.00000	-2.95488	0.00000	0.00000	-2.80814	0.00000	0.00000	-2.95444	0.00000	0.00000	-2.90883	0.00000	0.00000	-1.94845	0.00000	0.00000	-2.07277	
//

Matrix file name: dmatrix_Adf1_5fin_6.txt
Motif/frequency file name: dDrozo_Adf1_5fin_6.txt 
Matrix made from:
396
Matrix Features:
AA AT AG AC TA TT TG TC GA GT GG GC CA CT CG CC 
Matrix Length: 19 
Frequency table:
12.0	0.0	13.0	1.0	0.0	0.0	0.0	1.0	3.0	1.0	0.0	0.0	0.0	0.0	7.0	4.0	13.0	8.0	3.0	
2.0	0.0	0.0	0.0	0.0	0.0	0.0	2.0	1.0	0.0	1.0	0.0	0.0	0.0	0.0	0.0	3.0	14.0	1.0	
5.0	18.0	5.0	0.0	21.0	0.0	0.0	46.0	1.0	0.0	26.0	8.0	1.0	13.0	8.0	6.0	27.0	34.0	4.0	
60.0	6.0	13.0	54.0	0.0	0.0	36.0	2.0	9.0	64.0	0.0	1.0	20.0	6.0	0.0	78.0	7.0	7.0	13.0	
0.0	0.0	2.0	0.0	0.0	5.0	6.0	1.0	6.0	6.0	0.0	2.0	18.0	1.0	0.0	7.0	7.0	6.0	7.0	
1.0	2.0	6.0	6.0	6.0	1.0	1.0	6.0	2.0	4.0	2.0	2.0	10.0	0.0	0.0	8.0	0.0	7.0	10.0	
6.0	59.0	2.0	1.0	95.0	0.0	1.0	47.0	0.0	6.0	59.0	12.0	6.0	84.0	1.0	11.0	48.0	18.0	7.0	
48.0	0.0	19.0	79.0	0.0	0.0	54.0	5.0	8.0	90.0	0.0	7.0	58.0	8.0	6.0	27.0	2.0	8.0	23.0	
0.0	7.0	40.0	1.0	0.0	31.0	1.0	0.0	56.0	0.0	0.0	19.0	0.0	1.0	75.0	0.0	2.0	36.0	13.0	
0.0	4.0	73.0	1.0	0.0	61.0	0.0	1.0	103.0	1.0	0.0	90.0	1.0	0.0	45.0	0.0	14.0	81.0	4.0	
3.0	3.0	9.0	0.0	1.0	10.0	0.0	7.0	25.0	4.0	14.0	26.0	1.0	16.0	39.0	0.0	12.0	28.0	0.0	
92.0	1.0	205.0	14.0	0.0	288.0	9.0	0.0	174.0	26.0	0.0	228.0	44.0	0.0	201.0	48.0	15.0	125.0	20.0	
12.0	24.0	0.0	19.0	0.0	0.0	44.0	12.0	0.0	20.0	9.0	0.0	1.0	13.0	6.0	39.0	41.0	6.0	10.0	
58.0	23.0	7.0	94.0	0.0	0.0	58.0	7.0	0.0	56.0	20.0	0.0	82.0	7.0	8.0	49.0	22.0	15.0	18.0	
1.0	247.0	0.0	0.0	273.0	0.0	7.0	258.0	5.0	4.0	264.0	0.0	9.0	247.0	0.0	26.0	183.0	3.0	6.0	
96.0	2.0	2.0	126.0	0.0	0.0	179.0	1.0	3.0	114.0	1.0	1.0	145.0	0.0	0.0	93.0	0.0	0.0	14.0	
//
Matrix:
-3.14608	-4.91505	-3.49902	-4.18858	-5.01476	-4.89012	-4.73993	-4.75976	-3.88029	-4.09015	-4.98041	-4.65516	-4.52700	-4.91344	-4.09815	-3.45072	-3.56317	-3.48955	-1.85131	
-3.49901	-4.66231	-4.29527	-4.13266	-4.75951	-4.63429	-4.48349	-4.33758	-3.93078	-4.03101	-4.52380	-4.39680	-4.26790	-4.65357	-4.26843	-3.82050	-3.84484	-2.66772	-1.89629	
-3.26650	-2.78497	-3.69923	-3.63139	-2.72950	-4.13360	-3.98322	-1.88906	-3.43225	-3.53349	-2.48260	-3.33621	-3.57362	-3.10921	-3.21030	-3.05117	-2.07878	-1.28967	-0.97481	
-0.76904	-3.87139	-2.73130	-1.14504	-4.24559	-4.12012	-1.90138	-3.82428	-2.93444	-0.87502	-4.21034	-3.68702	-2.27691	-3.86738	-3.75902	-0.47043	-3.41222	-2.85265	-0.53735	
-3.72322	-4.52217	-3.79097	-3.99287	-4.61956	-4.39949	-4.06655	-4.36246	-3.71267	-3.61404	-4.58162	-3.89171	-2.75204	-4.31379	-4.12736	-3.24874	-3.77940	-3.37361	-1.52285	
-3.89776	-4.53054	-4.25116	-4.08858	-4.71476	-4.66684	-4.51574	-4.65586	-3.99531	-3.62991	-4.58732	-4.26155	-3.70952	-4.88214	-4.49655	-3.48423	-4.57890	-3.58855	-1.53497	
-3.24923	-1.76217	-3.59328	-3.59602	-1.38283	-4.29584	-3.94662	-2.02886	-3.79124	-3.41656	-1.82258	-3.08997	-3.65478	-1.40215	-3.73412	-2.60250	-1.66045	-2.08177	-1.33044	
-1.02919	-4.18458	-2.38836	-0.80091	-4.28209	-4.15673	-1.53220	-4.13033	-3.08880	-0.56974	-4.24564	-3.48981	-1.24694	-3.61405	-3.51636	-1.56449	-3.51173	-2.75242	0.00000	
-3.35035	-3.71906	-1.60895	-3.42210	-4.24798	-2.20443	-3.77391	-4.19123	-1.10980	-3.52188	-4.21429	-2.46011	-3.76098	-3.94878	-0.96060	-3.31562	-3.48289	-1.21990	-0.54255	
-3.38289	-3.55170	-1.04005	-3.45418	-4.27948	-1.55870	-4.00379	-4.02346	-0.53080	-3.35306	-4.24355	-0.93387	-3.59118	-4.17611	-1.49959	-3.34340	-2.75119	-0.43663	-0.98946	
-2.50385	-3.30229	-2.75979	-3.27944	-3.70729	-2.99306	-3.62980	-3.41779	-1.57339	-2.54797	-2.74665	-1.80167	-3.21725	-2.54405	-1.26844	-2.96993	-2.53184	-1.12603	-1.24671	
-0.36748	-3.97524	0.00000	-2.52201	-4.27274	0.00000	-3.31489	-4.21558	0.00000	-1.80327	-4.23826	0.00000	-1.51685	-4.17236	0.00000	-0.98490	-2.67938	0.00000	-0.13688	
-2.58559	-2.69152	-3.98840	-2.39709	-4.45314	-4.32792	-1.90858	-3.42630	-3.82461	-2.24555	-3.73569	-4.09284	-3.76663	-3.30214	-3.69082	-1.37142	-1.85282	-3.21583	-1.00858	
-0.77838	-2.50213	-3.32491	-0.56519	-4.21956	-4.09389	-1.39784	-3.73013	-3.58871	-0.98027	-2.70133	-3.85652	-0.83653	-3.68320	-3.16474	-0.90452	-2.23634	-2.05932	-0.18052	
-2.99593	0.00000	-3.62819	-3.46666	0.00000	-3.96938	-3.38828	0.00000	-3.37190	-2.73799	0.00000	-3.73569	-2.92580	0.00000	-3.60995	-1.41971	0.00000	-2.62870	-1.16299	
0.00000	-3.48470	-3.11879	0.00000	-3.94802	-3.82284	0.00000	-3.69201	-2.81247	0.00000	-3.71487	-3.39019	0.00000	-3.84819	-3.46389	0.00000	-3.54930	-2.99020	-0.17039	
//
=== M01095 AP =========================================================================================================
Matrix file name: matrix_AP_Q6_3fin_4.txt
Motif/frequency file name: mDrozo_AP_Q6_3fin_4.txt 
Matrix made from:
747
Matrix Features:
A T G C 
Matrix Length:  7 
MaximumScore:  0 
MinimumScore:  -23.349263291201 
Frequency table:
127.0	308.0	0.0	0.0	0.0	0.0	113.0	
316.0	0.0	747.0	747.0	552.0	617.0	253.0	
16.0	127.0	0.0	0.0	195.0	130.0	151.0	
288.0	312.0	0.0	0.0	0.0	0.0	230.0	
//
Matrix:
-1.24519	-0.43936	-4.05816	-4.05865	-3.75687	-3.86874	-1.13690	
-0.32216	-3.58686	0.00000	0.00000	0.00000	0.00000	-0.31616	
-2.88307	-0.89145	-3.62433	-3.62491	-0.62060	-1.13819	-0.41360	
0.00000	0.00000	-3.63194	-3.63245	-3.33049	-3.44243	0.00000	
//

Matrix file name: dmatrix_AP_Q6_2fin_3.txt
Motif/frequency file name: dDrozo_AP_Q6_2fin_3.txt 
Matrix made from:
429
Matrix Features:
AA AT AG AC TA TT TG TC GA GT GG GC CA CT CG CC 
Matrix Length:  7 
MaximumScore:  0 
MinimumScore:  -34.2441662238755 
Frequency table:
12.0	0.0	74.0	0.0	0.0	0.0	0.0	
15.0	14.0	0.0	365.0	0.0	0.0	10.0	
0.0	0.0	0.0	0.0	0.0	0.0	8.0	
20.0	49.0	64.0	0.0	0.0	0.0	0.0	
13.0	5.0	104.0	0.0	0.0	18.0	35.0	
96.0	39.0	0.0	0.0	429.0	254.0	96.0	
80.0	8.0	0.0	0.0	0.0	157.0	1.0	
92.0	59.0	0.0	0.0	0.0	0.0	122.0	
0.0	46.0	18.0	0.0	0.0	0.0	5.0	
0.0	37.0	0.0	0.0	0.0	0.0	89.0	
25.0	7.0	0.0	0.0	0.0	0.0	48.0	
0.0	52.0	0.0	0.0	0.0	0.0	15.0	
38.0	87.0	169.0	0.0	0.0	0.0	0.0	
0.0	14.0	0.0	64.0	0.0	0.0	0.0	
37.0	3.0	0.0	0.0	0.0	0.0	0.0	
1.0	9.0	0.0	0.0	0.0	0.0	0.0	
//
Matrix:
-2.76930	-4.39666	-1.38596	-5.53066	-5.46392	-5.02181	-4.91034	
-2.28825	-2.12862	-4.80116	0.00000	-5.20307	-4.76046	-2.97530	
-3.87109	-3.64322	-4.30709	-4.77740	-4.71099	-4.26869	-2.70794	
-1.49006	-0.36627	-0.76255	-4.76158	-4.69430	-4.25150	-4.13994	
-2.28978	-3.01652	-0.64472	-5.12885	-5.06128	-2.35725	-1.58032	
-0.66211	-1.33389	-5.03074	-5.49989	0.00000	-0.08109	-0.94180	
-0.28017	-2.35451	-4.46746	-4.93681	-4.86965	0.00000	-3.88793	
0.00000	-0.21608	-4.32693	-4.79645	-4.72917	-4.28638	0.00000	
-3.86081	-0.43383	-2.03543	-4.76655	-4.69984	-4.25780	-3.16649	
-3.89003	-0.68080	-4.32509	-4.79445	-4.72711	-4.28456	-0.31385	
-0.92985	-1.97424	-3.95401	-4.42386	-4.35713	-3.91511	-0.56176	
-3.88504	-0.33536	-4.32112	-4.79109	-4.72425	-4.28236	-2.09229	
-1.05635	0.00000	0.00000	-4.96987	-4.90300	-4.46063	-4.34892	
-3.82884	-1.59055	-4.26331	-1.20338	-4.66500	-4.22182	-4.11007	
-0.72531	-3.00937	-4.14250	-4.61269	-4.54631	-4.10398	-3.99276	
-3.13451	-1.76663	-3.99814	-4.46853	-4.40174	-3.95974	-3.84837	
//
=== M01096 Brk =========================================================================================================
Matrix file name: matrix_Brk_1fin_2.txt
Motif/frequency file name: mDrozo_Brk_1fin_2.txt 
Matrix made from:
111
Matrix Features:
A T G C 
Matrix Length: 8 
Frequency table:
27.0	6.0	0.0	0.0	0.0	0.0	67.0	23.0	
33.0	19.0	4.0	0.0	0.0	0.0	0.0	23.0	
27.0	27.0	0.0	111.0	0.0	0.0	44.0	37.0	
24.0	59.0	107.0	0.0	111.0	111.0	0.0	28.0	
//
Matrix:
-0.43400	-2.71243	-4.30166	-4.34604	-4.33843	-4.33852	-0.01328	-0.90894	
-0.22223	-1.54810	-3.70072	-4.33333	-4.32504	-4.32449	-3.40602	-0.89408	
0.00000	-0.77436	-3.86762	0.00000	-3.90442	-3.90478	0.00000	0.00000	
-0.12520	0.00000	0.00000	-3.91965	0.00000	0.00000	-2.99401	-0.28575	
//

Matrix file name: dmatrix_Brk_1fin_2.txt
Motif/frequency file name: dDrozo_Brk_1fin_2.txt 
Matrix made from:
96
Matrix Features:
AA AT AG AC TA TT TG TC GA GT GG GC CA CT CG CC 
Matrix Length: 7 
Frequency table:
0.0	0.0	0.0	0.0	0.0	24.0	8.0	
0.0	0.0	0.0	0.0	0.0	22.0	4.0	
0.0	0.0	0.0	0.0	0.0	24.0	6.0	
14.0	0.0	0.0	0.0	0.0	14.0	6.0	
0.0	0.0	0.0	0.0	0.0	0.0	2.0	
0.0	0.0	0.0	0.0	0.0	0.0	6.0	
0.0	0.0	0.0	0.0	0.0	0.0	8.0	
28.0	0.0	0.0	0.0	0.0	0.0	6.0	
0.0	0.0	0.0	0.0	0.0	0.0	8.0	
0.0	0.0	0.0	0.0	0.0	0.0	6.0	
0.0	0.0	0.0	0.0	0.0	12.0	4.0	
12.0	0.0	96.0	0.0	0.0	0.0	18.0	
0.0	0.0	0.0	0.0	84.0	0.0	2.0	
0.0	0.0	0.0	0.0	0.0	0.0	4.0	
0.0	96.0	0.0	0.0	12.0	0.0	6.0	
42.0	0.0	0.0	96.0	0.0	0.0	2.0	
//
Matrix:
-5.66816	-6.35013	-6.17115	-6.49398	-5.85923	-0.75312	-1.55055	
-5.41025	-6.09154	-5.91189	-6.23361	-5.59839	-0.57878	-1.98163	
-4.91465	-5.59669	-5.41782	-5.74072	-5.10631	0.00000	-1.08566	
-1.39319	-5.58195	-5.40256	-5.72490	-5.08962	-0.52181	-1.06783	
-5.26868	-5.94982	-5.77023	-6.09217	-5.45659	-4.39488	-2.53255	
-5.64041	-6.32132	-6.14147	-6.46321	-5.82717	-4.76568	-1.80443	
-5.07615	-5.75781	-5.57819	-5.90013	-5.26497	-4.20350	-0.95523	
-0.73603	-5.61748	-5.43765	-5.75977	-5.12449	-4.06325	-1.10230	
-4.90437	-5.58633	-5.40692	-5.72987	-5.09516	-4.03466	-0.78653	
-4.93359	-5.61558	-5.43582	-5.75777	-5.12243	-4.06143	-1.10077	
-4.56268	-5.24402	-5.06474	-5.38718	-4.75245	-0.33957	-1.13670	
-1.57619	-5.61047	0.00000	-5.75440	-5.11957	-4.05922	0.00000	
-5.10789	-5.78977	-5.61102	-5.93319	0.00000	-4.23749	-2.37541	
-4.87240	-5.55347	-5.37404	-5.69597	-5.06032	-3.99868	-1.44342	
-4.75018	0.00000	-5.25323	-5.57601	-1.58922	-3.88084	-0.92064	
0.00000	-5.28772	-5.10887	0.00000	-4.79706	-3.73660	-1.87486	
//
===  M01097 CAD =========================================================================================================
Matrix file name: matrix_CAD_3fin_4.txt
Motif/frequency file name: mDrozo_CAD_3fin_4.txt 
Matrix made from:
1349
Matrix Features:
A T G C 
Matrix Length:  9 
MaximumScore:  0 
MinimumScore:  -27.725132006829 
Frequency table:
50.0	111.0	57.0	44.0	3.0	17.0	11.0	15.0	59.0	
710.0	614.0	395.0	1215.0	1187.0	1259.0	847.0	513.0	1.0	
284.0	116.0	596.0	49.0	151.0	34.0	266.0	46.0	944.0	
305.0	508.0	301.0	41.0	8.0	39.0	225.0	775.0	345.0	
//
Matrix:
-2.66404	-1.94777	-2.78140	-3.33057	-3.58505	-3.29404	-3.03367	-3.26512	-3.20617	
0.00000	-0.22604	-0.83384	0.00000	0.00000	0.00000	0.00000	-0.82474	-3.82346	
-0.49288	-1.46943	0.00000	-2.78872	-1.64062	-3.19133	-0.73829	-2.81705	0.00000	
-0.42876	0.00000	-0.69080	-2.97469	-3.01878	-3.06157	-0.91305	0.00000	-1.01364	
//

Matrix file name: dmatrix_CAD_1fin_2.txt
Motif/frequency file name: dDrozo_CAD_1fin_2.txt 
Matrix made from:
126
Matrix Features:
AA AT AG AC TA TT TG TC GA GT GG GC CA CT CG CC 
Matrix Length:  8 
MaximumScore:  0 
MinimumScore:  -42.4717885540188 
Frequency table:
0.0	0.0	0.0	0.0	0.0	0.0	0.0	0.0	
1.0	1.0	2.0	10.0	0.0	0.0	7.0	0.0	
0.0	0.0	0.0	0.0	0.0	0.0	4.0	0.0	
11.0	4.0	0.0	0.0	0.0	0.0	0.0	0.0	
1.0	0.0	0.0	0.0	0.0	11.0	0.0	1.0	
11.0	4.0	35.0	114.0	124.0	48.0	21.0	0.0	
11.0	0.0	0.0	2.0	0.0	18.0	0.0	27.0	
44.0	17.0	0.0	0.0	0.0	49.0	27.0	1.0	
4.0	0.0	10.0	0.0	0.0	0.0	0.0	0.0	
9.0	1.0	54.0	0.0	2.0	0.0	1.0	0.0	
4.0	10.0	0.0	0.0	0.0	0.0	0.0	4.0	
12.0	4.0	0.0	0.0	0.0	0.0	17.0	0.0	
0.0	2.0	0.0	0.0	0.0	0.0	0.0	2.0	
0.0	29.0	25.0	0.0	0.0	0.0	0.0	0.0	
0.0	54.0	0.0	0.0	0.0	0.0	0.0	91.0	
18.0	0.0	0.0	0.0	0.0	0.0	49.0	0.0	
//
Matrix:
-4.97860	-5.36928	-5.18607	-5.22825	-5.31353	-5.08904	-5.41628	-5.89074	
-4.25911	-4.64925	-3.77207	-2.20385	-5.05334	-4.82807	-2.74674	-5.62873	
-4.22480	-4.61566	-4.43229	-4.47467	-4.56045	-4.33563	-2.81473	-5.13849	
-1.35029	-2.75262	-4.41751	-4.45943	-4.54435	-4.31887	-4.64579	-5.12052	
-4.11773	-4.96969	-4.78563	-4.82724	-4.91170	-1.82603	-5.01246	-5.02443	
-2.09154	-3.49288	-1.13978	0.00000	0.00000	-0.72347	-1.87660	-5.85687	
-1.52657	-4.77685	-4.59328	-3.47955	-4.71948	-1.14176	-4.82088	-1.53750	
0.00000	-1.34176	-4.45288	-4.49438	-4.57918	0.00000	-0.92254	-4.69284	
-2.36632	-4.60521	-1.65704	-4.46378	-4.54936	-4.32489	-4.65195	-5.12684	
-1.58490	-4.17264	0.00000	-4.49239	-3.42174	-4.35203	-4.21656	-5.15336	
-2.02440	-1.49848	-4.07947	-4.12122	-4.20652	-3.98179	-4.30938	-2.93521	
-1.29193	-2.78102	-4.44636	-4.48866	-4.57379	-4.34933	-1.38109	-5.15105	
-4.41781	-3.65349	-4.62573	-4.66775	-4.75261	-4.52780	-4.85489	-4.17422	
-4.18300	-0.74378	-0.70824	-4.43074	-4.51515	-4.28962	-4.61609	-5.09015	
-4.06026	0.00000	-4.26785	-4.31010	-4.39578	-4.17124	-4.49812	0.00000	
-0.56258	-4.30632	-4.12351	-4.16541	-4.25111	-4.02657	0.00000	-4.82848	
//
===  M01087 C/EBP =========================================================================================================
Matrix file name: matrix_CEBP_1fin_2.txt
Motif/frequency file name: mDrozo_CEBP_1fin_2.txt 
Matrix made from:
72
Matrix Features:
A T G C 
Matrix Length:  22 
MaximumScore:  0 
MinimumScore:  -43.7196759855788 
Frequency table:
35.0	7.0	27.0	17.0	3.0	3.0	0.0	1.0	5.0	2.0	13.0	37.0	15.0	0.0	38.0	2.0	3.0	0.0	18.0	13.0	7.0	5.0	
27.0	14.0	29.0	42.0	27.0	59.0	31.0	68.0	10.0	19.0	2.0	12.0	25.0	18.0	23.0	28.0	49.0	33.0	35.0	39.0	11.0	7.0	
6.0	32.0	12.0	13.0	3.0	8.0	38.0	3.0	56.0	23.0	22.0	8.0	13.0	11.0	6.0	34.0	0.0	19.0	11.0	15.0	32.0	15.0	
4.0	19.0	4.0	0.0	39.0	2.0	3.0	0.0	1.0	28.0	35.0	15.0	19.0	43.0	5.0	8.0	20.0	20.0	8.0	5.0	22.0	45.0	
//
Matrix:
0.00000	-1.95642	-0.07867	-0.91211	-2.15186	-2.14622	-2.69806	-2.62792	-2.85286	-1.97655	-1.41943	0.00000	-0.66505	-2.81336	0.00000	-2.17749	-1.96535	-2.13438	-0.67955	-1.11360	-1.95455	-2.62425	
-0.25297	-1.25632	0.00000	0.00000	-0.78799	0.00000	-0.63108	0.00000	-2.14949	-0.80635	-2.18827	-1.11451	-0.14229	-1.28681	-0.48932	-0.61710	0.00000	0.00000	0.00000	0.00000	-1.48729	-2.27223	
-1.32699	0.00000	-0.45311	-0.74405	-1.71533	-1.57057	0.00000	-1.85219	0.00000	-0.18890	-0.45646	-1.09471	-0.37162	-1.35513	-1.40940	0.00000	-2.09331	-0.13046	-0.73660	-0.53549	0.00000	-1.09129	
-1.74006	-0.52881	-1.55948	-1.94038	0.00000	-1.87288	-1.70546	-2.42406	-2.43182	0.00000	0.00000	-0.47392	0.00000	0.00000	-1.60025	-1.45524	-0.48224	-0.08745	-1.06295	-1.64152	-0.38217	0.00000	
//

Matrix file name: dmatrix_CEBP_1fin_2.txt
Motif/frequency file name: dDrozo_CEBP_1fin_2.txt 
Matrix made from:
65
Matrix Features:
AA AT AG AC TA TT TG TC GA GT GG GC CA CT CG CC 
Matrix Length:  21 
MaximumScore:  0 
MinimumScore:  -76.6872581990183 
Frequency table:
5.0	3.0	6.0	3.0	0.0	0.0	0.0	0.0	0.0	0.0	12.0	5.0	0.0	0.0	0.0	0.0	0.0	0.0	6.0	0.0	0.0	
2.0	2.0	10.0	5.0	4.0	2.0	0.0	0.0	0.0	0.0	2.0	21.0	3.0	0.0	10.0	0.0	2.0	0.0	7.0	0.0	1.0	
5.0	3.0	3.0	3.0	2.0	7.0	0.0	0.0	0.0	0.0	1.0	1.0	2.0	0.0	22.0	0.0	0.0	2.0	0.0	10.0	10.0	
4.0	0.0	0.0	4.0	0.0	0.0	0.0	0.0	0.0	2.0	2.0	8.0	8.0	0.0	4.0	0.0	0.0	0.0	0.0	1.0	0.0	
0.0	0.0	5.0	0.0	2.0	0.0	0.0	0.0	0.0	1.0	1.0	0.0	0.0	11.0	0.0	2.0	0.0	8.0	0.0	8.0	3.0	
12.0	11.0	23.0	15.0	17.0	13.0	20.0	11.0	2.0	0.0	0.0	2.0	10.0	6.0	7.0	15.0	20.0	12.0	18.0	13.0	6.0	
9.0	11.0	2.0	7.0	1.0	32.0	0.0	52.0	8.0	15.0	0.0	0.0	0.0	0.0	12.0	0.0	11.0	3.0	8.0	7.0	3.0	
3.0	0.0	0.0	20.0	0.0	2.0	0.0	0.0	1.0	9.0	0.0	4.0	20.0	2.0	1.0	0.0	16.0	2.0	1.0	3.0	6.0	
0.0	9.0	2.0	3.0	3.0	0.0	0.0	0.0	2.0	7.0	0.0	5.0	0.0	3.0	0.0	0.0	0.0	2.0	5.0	3.0	4.0	
6.0	15.0	9.0	0.0	7.0	5.0	41.0	0.0	23.0	0.0	4.0	4.0	2.0	6.0	0.0	23.0	0.0	2.0	0.0	5.0	0.0	
5.0	0.0	3.0	2.0	2.0	2.0	0.0	2.0	15.0	4.0	6.0	0.0	1.0	0.0	0.0	0.0	0.0	3.0	3.0	0.0	2.0	
0.0	2.0	0.0	3.0	0.0	2.0	0.0	0.0	14.0	12.0	11.0	0.0	0.0	0.0	2.0	16.0	0.0	13.0	0.0	6.0	20.0	
3.0	7.0	2.0	0.0	4.0	0.0	0.0	0.0	0.0	9.0	22.0	3.0	0.0	22.0	0.0	0.0	2.0	3.0	0.0	0.0	1.0	
2.0	2.0	0.0	0.0	19.0	0.0	2.0	0.0	0.0	1.0	0.0	3.0	4.0	8.0	0.0	9.0	3.0	13.0	6.0	0.0	0.0	
7.0	0.0	0.0	0.0	4.0	0.0	2.0	0.0	0.0	2.0	2.0	2.0	6.0	2.0	5.0	0.0	9.0	0.0	3.0	9.0	5.0	
2.0	0.0	0.0	0.0	0.0	0.0	0.0	0.0	0.0	3.0	2.0	7.0	9.0	5.0	2.0	0.0	2.0	2.0	8.0	0.0	4.0	
//
Matrix:
-1.25830	-2.34205	-1.36344	-2.62852	-3.89723	-4.21797	-4.60835	-4.70466	-4.03073	-3.46258	-1.16849	-1.69264	-3.88951	-3.81229	-4.00484	-4.03176	-3.66753	-3.52431	-1.35206	-3.27480	-3.89463	
-1.92294	-2.49550	-0.59991	-1.86422	-2.09831	-3.11149	-4.35274	-4.44865	-3.77414	-3.20587	-2.70307	0.00000	-2.37403	-3.55350	-1.28411	-3.77185	-2.55515	-3.26315	-0.93604	-3.01251	-3.47290	
-0.50233	-1.58654	-1.30109	-1.87295	-2.28984	-1.35706	-3.85174	-3.94834	-3.27435	-2.70649	-2.89767	-2.54670	-2.28207	-3.05727	0.00000	-3.27719	-2.91354	-1.91890	-2.54958	-0.06054	-0.68095	
-0.71350	-2.83207	-2.54616	-1.57307	-3.12918	-3.44883	-3.83842	-3.93466	-3.26018	-1.84048	-2.19008	-0.45282	-0.88147	-3.04261	-1.68980	-3.26247	-2.89825	-2.75445	-2.53208	-2.34528	-3.12414	
-2.63484	-3.20760	-1.15305	-3.49292	-2.65171	-3.82318	-4.21271	-4.30822	-3.63416	-2.90656	-3.25575	-3.06298	-3.49102	-0.85594	-3.60464	-2.77901	-3.26637	-0.88395	-2.89970	-0.63274	-2.23294	
-0.36446	-1.02359	0.00000	-0.99846	-0.88335	-1.47134	-1.42989	-2.12311	-3.15279	-3.43594	-3.78496	-2.58083	-1.39911	-1.83176	-1.86938	-1.13336	-0.48063	-0.84757	-0.21943	-0.51641	-1.90887	
-0.07994	-0.45202	-1.87116	-1.18957	-3.14648	0.00000	-4.01418	0.00000	-1.19706	0.00000	-3.21657	-2.86529	-3.29370	-3.21634	-0.76512	-3.43594	-0.51486	-1.67051	-0.46800	-0.57326	-2.04042	
-1.03866	-2.86917	-2.58307	0.00000	-3.16553	-2.63325	-3.87477	-3.97088	-3.13775	-0.37206	-3.07820	-1.18123	0.00000	-2.22551	-3.11074	-3.29601	0.00000	-1.93581	-2.40667	-1.28009	-1.20671	
-2.26014	-0.47726	-1.69578	-1.86230	-1.87330	-3.45135	-3.84115	-3.93747	-2.41134	-0.59021	-3.04514	-0.92570	-3.12310	-1.78837	-3.23841	-3.26536	-2.90138	-1.90649	-0.76847	-1.25145	-1.58403	
-0.34289	0.00000	-0.22462	-3.15233	-1.05807	-1.71469	0.00000	-3.96848	0.00000	-2.72570	-1.53061	-1.17899	-2.30050	-1.12443	-3.26727	0.00000	-2.93022	-1.93485	-2.56520	-0.76908	-3.15774	
-0.15225	-2.49295	-0.94988	-1.92646	-1.93742	-2.25750	-3.49883	-2.74248	-0.05331	-0.80656	-0.75077	-2.34987	-2.61935	-2.69974	-2.89251	-2.91979	-2.55567	-1.15527	-0.93375	-2.16416	-1.93149	
-2.28427	-2.00506	-2.57191	-1.88701	-3.15579	-2.62434	-3.86577	-3.96165	-0.48945	-0.07573	-0.51254	-2.71865	-3.14749	-3.07077	-2.41140	-0.35926	-2.92674	-0.05948	-2.56174	-0.58384	0.00000	
-1.20854	-0.93375	-1.90125	-3.32488	-1.79126	-3.65654	-4.04618	-4.14233	-3.46825	-0.54347	0.00000	-1.64100	-3.32702	0.00000	-3.44290	-3.47010	-2.25409	-1.70537	-2.74087	-2.71303	-3.17404	
-1.38251	-1.95519	-2.52123	-3.09263	0.00000	-3.42308	-2.96044	-3.90791	-3.23343	-2.50567	-3.01387	-1.40489	-1.54548	-0.77506	-3.20565	-0.87599	-1.61036	0.00000	-0.55067	-2.47251	-3.09219	
0.00000	-2.67785	-2.39268	-2.96489	-1.43156	-3.29744	-2.83526	-3.78330	-3.10919	-1.68967	-2.03982	-1.68893	-1.01903	-2.04064	-1.31743	-3.11236	-0.39250	-2.60554	-1.12647	0.00000	-1.20880	
-1.10680	-2.53238	-2.24729	-2.81919	-2.83073	-3.15116	-3.54092	-3.63670	-2.96224	-1.13656	-1.89200	-0.28833	-0.46672	-0.97756	-2.08709	-2.96662	-1.75101	-1.60812	0.00000	-2.21072	-1.28580	
//
=== M00120 Dl =========================================================================================================
Matrix file name: matrix_dl_1fin_2.txt
Motif/frequency file name: mDrozo_dl_1fin_2.txt 
Matrix made from:
30
Matrix Features:
A T G C 
Matrix Length:  10 
MaximumScore:  0 
MinimumScore:  -36.5364418547416 
Frequency table:
0.0	0.0	2.0	0.0	6.0	6.0	0.0	0.0	1.0	0.0	
0.0	2.0	2.0	25.0	24.0	24.0	28.0	30.0	0.0	0.0	
24.0	25.0	26.0	0.0	0.0	0.0	2.0	0.0	0.0	0.0	
6.0	3.0	0.0	5.0	0.0	0.0	0.0	0.0	29.0	30.0	
//
Matrix:
-3.90019	-3.94105	-2.99945	-3.51838	-1.39885	-1.39949	-3.63354	-3.70310	-3.79408	-4.11571	
-3.88968	-2.94925	-2.98810	0.00000	0.00000	0.00000	0.00000	0.00000	-4.06709	-4.10048	
0.00000	0.00000	0.00000	-3.08399	-3.04380	-3.04469	-2.21847	-3.26898	-3.64779	-3.68182	
-1.39344	-2.12752	-3.55357	-1.19456	-3.05158	-3.05222	-3.20686	-3.27618	0.00000	0.00000	
//


Matrix file name: dmatrix_dl_1fin_2.txt
Motif/frequency file name: dDrozo_dl_1fin_2.txt 
Matrix made from:
54
Matrix Features:
AA AT AG AC TA TT TG TC GA GT GG GC CA CT CG CC 
Matrix Length:  11 
MaximumScore:  0 
MinimumScore:  -52.5419325462311 
Frequency table:
0.0	0.0	0.0	0.0	2.0	0.0	0.0	0.0	0.0	0.0	4.0	
0.0	0.0	6.0	5.0	4.0	2.0	0.0	0.0	1.0	0.0	6.0	
4.0	0.0	0.0	2.0	0.0	0.0	0.0	0.0	0.0	0.0	6.0	
6.0	0.0	5.0	2.0	0.0	0.0	0.0	0.0	0.0	0.0	0.0	
0.0	0.0	1.0	4.0	0.0	0.0	0.0	1.0	0.0	0.0	2.0	
0.0	0.0	6.0	28.0	40.0	47.0	46.0	4.0	0.0	1.0	1.0	
9.0	0.0	0.0	0.0	0.0	3.0	0.0	1.0	0.0	0.0	2.0	
0.0	0.0	0.0	2.0	2.0	0.0	3.0	45.0	4.0	1.0	0.0	
0.0	10.0	8.0	0.0	0.0	0.0	0.0	0.0	0.0	0.0	0.0	
0.0	5.0	22.0	0.0	2.0	0.0	3.0	0.0	1.0	0.0	7.0	
11.0	24.0	0.0	0.0	0.0	0.0	0.0	0.0	0.0	0.0	2.0	
9.0	0.0	6.0	0.0	0.0	0.0	0.0	0.0	0.0	0.0	9.0	
0.0	1.0	0.0	2.0	0.0	0.0	0.0	0.0	0.0	16.0	6.0	
0.0	2.0	0.0	9.0	4.0	0.0	2.0	0.0	0.0	4.0	2.0	
15.0	12.0	0.0	0.0	0.0	0.0	0.0	0.0	0.0	18.0	3.0	
0.0	0.0	0.0	0.0	0.0	2.0	0.0	3.0	48.0	14.0	4.0	
//
Matrix:
-4.61822	-5.27589	-4.81685	-4.35096	-3.02467	-4.87097	-4.85037	-5.53273	-5.92556	-4.79986	-1.55091	
-4.36214	-5.01914	-1.77706	-1.49236	-2.07297	-2.92766	-4.59040	-5.27222	-4.67330	-4.53812	-0.88324	
-1.48610	-4.52138	-4.06219	-1.91244	-3.95466	-4.11664	-4.09637	-4.77938	-5.17238	-4.04685	-0.39324	
-1.06695	-4.50728	-1.44771	-1.89804	-3.93966	-4.10152	-4.08070	-4.76298	-5.15496	-4.02927	-3.15751	
-4.22119	-4.87815	-3.42759	-1.57464	-4.30888	-4.46999	-4.44888	-4.13957	-5.52275	-4.39617	-1.83987	
-4.59313	-5.24963	-2.00723	0.00000	0.00000	0.00000	0.00000	-3.12388	-5.89268	-3.77519	-2.90271	
-0.83793	-4.68329	-4.22388	-3.75742	-4.11504	-2.18732	-4.25580	-3.94690	-5.32975	-4.20341	-1.64777	
-3.88648	-4.54382	-4.08400	-1.93379	-2.29134	-4.13682	-2.02596	0.00000	-2.81262	-3.07263	-3.19165	
-3.85309	-1.21716	-0.98148	-3.58587	-3.94371	-4.10618	-4.08542	-4.76827	-5.16108	-4.03524	-3.16373	
-3.88418	-1.94106	0.00000	-3.61546	-2.28865	-4.13480	-2.02398	-4.79556	-4.19698	-4.06167	-0.25347	
-0.12290	0.00000	-3.71000	-3.24328	-3.60121	-3.76307	-3.74244	-4.42483	-4.81773	-3.69187	-1.13551	
-0.68899	-4.53461	-1.29346	-3.61053	-3.96825	-4.13076	-4.11006	-4.79237	-5.18508	-4.05958	0.00000	
-4.05761	-3.72375	-4.25552	-2.10545	-4.14761	-4.30979	-4.28919	-4.97135	-5.36405	-0.47454	-0.58366	
-3.82282	-2.79593	-4.02056	-0.36619	-1.53431	-4.07276	-2.36774	-4.73331	-5.12555	-1.62175	-1.44296	
0.00000	-0.88096	-3.89804	-3.43219	-3.79050	-3.95256	-3.93192	-4.61420	-5.00692	0.00000	-0.92064	
-3.55275	-4.21083	-3.75259	-3.28667	-3.64474	-2.12324	-3.78657	-2.37986	0.00000	-0.10643	-0.48788	
//
=== M00488 DREF_Q3 =========================================================================================================
Matrix file name: matrix_DREFQ3_1fin_2.txt
Motif/frequency file name: mDrozo_DREFQ3_1fin_2.txt 
Matrix made from:
137
Matrix Features:
A T G C 
Matrix Length:  12 
MaximumScore:  0 
MinimumScore:  -34.6417259848343 
Frequency table:
56.0	27.0	2.0	127.0	1.0	0.0	0.0	132.0	12.0	111.0	41.0	22.0	
6.0	27.0	134.0	6.0	136.0	0.0	0.0	3.0	122.0	22.0	26.0	39.0	
53.0	7.0	0.0	2.0	0.0	0.0	137.0	2.0	0.0	0.0	64.0	43.0	
22.0	76.0	1.0	2.0	0.0	137.0	0.0	0.0	3.0	4.0	6.0	33.0	
//
Matrix:
-0.38001	-1.46264	-3.09867	0.00000	-3.29319	-3.93358	-3.94127	0.00000	-2.33298	0.00000	-0.87967	-1.10414	
-2.60394	-1.45233	0.00000	-3.04129	0.00000	-3.92128	-3.92846	-2.90792	0.00000	-1.60390	-1.32019	-0.51638	
0.00000	-2.37732	-3.06022	-2.59937	-3.07602	-3.49896	0.00000	-2.63826	-2.97004	-2.86161	0.00000	0.00000	
-0.88670	0.00000	-2.84996	-2.60698	-3.08389	0.00000	-3.51430	-3.04225	-2.42938	-2.18915	-2.37442	-0.27183	
//

Matrix file name: dmatrix_DREFQ3_1fin_2.txt
Motif/frequency file name: dDrozo_DREFQ3_1fin_2.txt 
Matrix made from:
49
Matrix Features:
AA AT AG AC TA TT TG TC GA GT GG GC CA CT CG CC 
Matrix Length:  11 
MaximumScore:  0 
MinimumScore:  -55.4524705061552 
Frequency table:
2.0	0.0	0.0	1.0	0.0	0.0	0.0	1.0	1.0	14.0	1.0	
0.0	2.0	0.0	47.0	0.0	0.0	0.0	46.0	1.0	13.0	0.0	
0.0	0.0	0.0	0.0	0.0	0.0	0.0	0.0	0.0	15.0	10.0	
20.0	0.0	0.0	0.0	1.0	0.0	0.0	0.0	0.0	0.0	4.0	
0.0	0.0	48.0	0.0	0.0	0.0	0.0	1.0	41.0	1.0	5.0	
0.0	7.0	1.0	1.0	0.0	0.0	0.0	1.0	6.0	0.0	3.0	
0.0	0.0	0.0	0.0	0.0	0.0	0.0	0.0	0.0	6.0	5.0	
0.0	0.0	0.0	0.0	48.0	0.0	0.0	0.0	0.0	0.0	0.0	
0.0	0.0	0.0	0.0	0.0	0.0	47.0	0.0	0.0	0.0	3.0	
7.0	2.0	0.0	0.0	0.0	0.0	2.0	0.0	0.0	0.0	9.0	
0.0	0.0	0.0	0.0	0.0	0.0	0.0	0.0	0.0	0.0	7.0	
14.0	0.0	0.0	0.0	0.0	0.0	0.0	0.0	0.0	0.0	2.0	
0.0	0.0	0.0	0.0	0.0	0.0	0.0	0.0	0.0	0.0	0.0	
0.0	38.0	0.0	0.0	0.0	0.0	0.0	0.0	0.0	0.0	0.0	
2.0	0.0	0.0	0.0	0.0	49.0	0.0	0.0	0.0	0.0	0.0	
4.0	0.0	0.0	0.0	0.0	0.0	0.0	0.0	0.0	0.0	0.0	
//
Matrix:
-3.07122	-5.52156	-5.35762	-4.10843	-5.69257	-5.89827	-5.70313	-4.08914	-4.11638	-0.82200	-3.05479	
-4.59633	-3.48363	-5.10047	0.00000	-5.43402	-5.63899	-5.44316	0.00000	-3.85500	-0.63437	-3.88063	
-4.09746	-4.76706	-4.60297	-4.44197	-4.93854	-5.14394	-4.94914	-4.42384	-4.45124	0.00000	0.00000	
0.00000	-4.75296	-4.58880	-4.42758	-3.83550	-5.12883	-4.93347	-4.40744	-4.43382	-3.77851	-0.89793	
-4.45538	-5.12382	0.00000	-4.79733	-5.29276	-5.49730	-5.30165	-3.68687	0.00000	-3.05736	-1.04117	
-4.82732	-2.46135	-4.24260	-4.08055	-5.66364	-5.86833	-5.67229	-4.05747	-2.29174	-4.51531	-1.92169	
-4.26022	-4.92897	-4.76466	-4.60293	-5.09892	-5.30411	-5.10857	-4.58224	-4.60861	-1.07285	-0.84907	
-4.12067	-4.78949	-4.62478	-4.46333	0.00000	-5.16412	-4.96822	-4.44200	-4.46866	-3.81275	-3.40640	
-4.08728	-4.75630	-4.59258	-4.43138	-4.92759	-5.13348	0.00000	-4.41273	-4.43994	-3.78448	-1.19183	
-1.08442	-3.00586	-4.62269	-4.46097	-4.95656	-5.16210	-3.18504	-4.44002	-4.46672	-3.81091	-0.11974	
-3.74586	-4.41461	-4.25078	-4.08879	-4.58508	-4.79037	-4.59521	-4.06929	-4.09660	-3.44111	-0.00033	
-0.38418	-4.78029	-4.61687	-4.45604	-4.95213	-5.15806	-4.96283	-4.43683	-4.46394	-3.80882	-1.62167	
-4.29180	-4.96030	-4.79630	-4.63499	-5.13149	-5.33710	-5.14195	-4.61581	-4.64291	-3.98725	-3.58105	
-4.05701	0.00000	-4.56133	-4.39980	-4.89537	-5.10006	-4.90453	-4.37777	-4.40442	-3.74816	-3.34174	
-2.15193	-4.60242	-4.43881	-4.27770	-4.77438	0.00000	-4.78468	-4.25866	-4.28578	-3.63049	-3.22488	
-1.31260	-4.45651	-4.29337	-4.13218	-4.62861	-4.83456	-4.63934	-4.11382	-4.14094	-3.48561	-3.07981	
//

===  M00110 Elf-1 =========================================================================================================

Matrix file name: matrix_Elf1_3fin_4.txt
Motif/frequency file name: mDrozo_Elf-1_3fin_4.txt 
Matrix made from:
467
Matrix Features:
A T G C 
Matrix Length:  13 
MaximumScore:  0 
MinimumScore:  -33.9320865973712 
Frequency table:
45.0	27.0	24.0	49.0	54.0	4.0	15.0	13.0	1.0	8.0	1.0	8.0	25.0	
145.0	110.0	149.0	215.0	224.0	206.0	157.0	22.0	449.0	374.0	368.0	359.0	86.0	
130.0	185.0	255.0	179.0	100.0	70.0	254.0	421.0	8.0	80.0	84.0	23.0	339.0	
147.0	145.0	39.0	24.0	89.0	187.0	41.0	11.0	9.0	5.0	14.0	77.0	17.0	
//
Matrix:
-1.61175	-2.35988	-2.79867	-1.73071	-1.43410	-2.70457	-2.56513	-3.13894	-3.33688	-2.79522	-3.13907	-2.75510	-3.04138	
-0.43221	-0.94540	-0.96241	-0.24103	0.00000	-0.31850	-0.90361	-3.37349	0.00000	0.00000	0.00000	0.00000	-1.79063	
-0.11537	0.00000	0.00000	0.00000	-0.38275	-0.97490	0.00000	0.00000	-2.54262	-1.12164	-1.05729	-2.32841	0.00000	
0.00000	-0.25112	-1.88554	-2.01687	-0.50696	0.00000	-1.83148	-2.78531	-2.50789	-2.50652	-2.12203	-1.12737	-3.00029	
//

Matrix file name: dmatrix_Elf1_1.txt
Motif/frequency file name: dDrozo_Elf-1_1.txt 
Matrix made from:
13
Matrix Features:
AA AT AG AC TA TT TG TC GA GT GG GC CA CT CG CC 
Matrix Length:  15 
MaximumScore:  0 
MinimumScore:  -65.3102432778776 
Frequency table:
1.0	0.0	0.0	2.0	0.0	0.0	0.0	0.0	0.0	0.0	0.0	0.0	0.0	1.0	3.0	
0.0	1.0	1.0	0.0	4.0	0.0	0.0	0.0	0.0	2.0	0.0	0.0	4.0	1.0	1.0	
0.0	0.0	1.0	2.0	1.0	0.0	0.0	0.0	0.0	0.0	0.0	1.0	0.0	2.0	3.0	
2.0	0.0	0.0	0.0	1.0	0.0	0.0	0.0	0.0	0.0	0.0	0.0	0.0	0.0	0.0	
0.0	1.0	1.0	0.0	0.0	0.0	0.0	0.0	2.0	0.0	1.0	3.0	0.0	4.0	0.0	
0.0	1.0	1.0	1.0	0.0	2.0	0.0	0.0	8.0	8.0	9.0	3.0	3.0	0.0	0.0	
1.0	1.0	0.0	1.0	0.0	4.0	5.0	0.0	3.0	0.0	1.0	3.0	0.0	0.0	0.0	
1.0	0.0	0.0	2.0	1.0	0.0	0.0	0.0	0.0	0.0	2.0	0.0	0.0	3.0	1.0	
0.0	1.0	3.0	4.0	0.0	0.0	0.0	0.0	0.0	0.0	0.0	1.0	4.0	0.0	0.0	
0.0	0.0	2.0	0.0	0.0	0.0	0.0	13.0	0.0	3.0	0.0	0.0	0.0	0.0	2.0	
1.0	4.0	4.0	1.0	0.0	1.0	8.0	0.0	0.0	0.0	0.0	0.0	0.0	0.0	0.0	
1.0	0.0	0.0	0.0	4.0	0.0	0.0	0.0	0.0	0.0	0.0	0.0	2.0	0.0	0.0	
0.0	0.0	0.0	0.0	0.0	0.0	0.0	0.0	0.0	0.0	0.0	0.0	0.0	2.0	0.0	
3.0	0.0	0.0	0.0	2.0	3.0	0.0	0.0	0.0	0.0	0.0	0.0	0.0	0.0	0.0	
3.0	4.0	0.0	0.0	0.0	3.0	0.0	0.0	0.0	0.0	0.0	2.0	0.0	0.0	0.0	
0.0	0.0	0.0	0.0	0.0	0.0	0.0	0.0	0.0	0.0	0.0	0.0	0.0	0.0	3.0	
//
Matrix:
-2.01893	-4.59897	-4.59963	-1.45996	-4.23307	-4.12264	-5.29258	-5.40617	-4.21393	-4.21493	-4.33350	-3.79922	-4.25614	-1.83510	-1.06305	
-3.86907	-2.23905	-2.23913	-4.00145	-0.48530	-3.86522	-5.03473	-5.14777	-3.95486	-1.15737	-4.07340	-3.53874	-0.50367	-1.57314	-1.89918	
-3.36823	-3.84337	-1.73886	-0.70410	-1.37284	-3.36723	-4.53724	-4.65157	-3.45964	-3.46070	-3.57987	-0.94095	-3.50253	-0.38865	-0.31019	
-0.55724	-3.83026	-3.83043	-3.48872	-1.35906	-3.35276	-4.52267	-4.63660	-3.44391	-3.44520	-3.56368	-3.02954	-3.48593	-3.16943	-3.49590	
-3.72880	-2.09841	-2.09853	-3.86100	-3.83572	-3.72425	-4.89364	-5.00658	-1.01606	-3.81407	-1.82738	-0.19399	-3.85343	-0.04495	-3.86216	
-4.10135	-2.47069	-2.47048	-2.12793	-4.20681	-1.29735	-5.26444	-5.37740	0.00000	0.00000	0.00000	-0.56361	-1.01944	-3.90548	-4.23119	
-1.42729	-1.90180	-4.00660	-1.55955	-3.63922	-0.03714	-0.98379	-4.81152	-0.41535	-3.61948	-1.63321	0.00000	-3.65982	-3.34311	-3.66965	
-1.28718	-3.86711	-3.86706	-0.72703	-1.39566	-3.38906	-4.55830	-4.67205	-3.47958	-3.47985	-0.80019	-3.06345	-3.51984	0.00000	-1.42470	
-3.35813	-1.72827	-0.62963	0.00000	-3.46674	-3.35636	-4.52680	-4.64073	-3.44853	-3.44951	-3.56823	-0.92958	0.00000	-3.17466	-3.50140	
-3.38988	-3.86480	-1.06717	-3.52253	-3.49758	-3.38650	-4.55607	0.00000	-3.47702	-0.27444	-3.59624	-3.06176	-3.51817	-3.20146	-0.73015	
-0.91215	0.00000	0.00000	-1.04427	-3.12450	-0.90913	0.00000	-4.29738	-3.10539	-3.10571	-3.22400	-2.68948	-3.14578	-2.82905	-3.15534	
-1.27781	-3.85712	-3.85759	-3.51585	0.00000	-3.38080	-4.55081	-4.66494	-3.47267	-3.47388	-3.59283	-3.05902	-0.71780	-3.19957	-3.52637	
-3.56291	-4.03761	-4.03828	-3.69600	-3.67164	-3.56055	-4.73018	-4.84409	-3.65225	-3.65307	-3.77196	-3.23760	-3.69459	-0.58034	-3.70470	
-0.12656	-3.80431	-3.80422	-3.46165	-0.63832	-0.12178	-4.49478	-4.60809	-3.41564	-3.41577	-3.53409	-2.99924	-3.45541	-3.13848	-3.46486	
0.00000	-0.18732	-3.67918	-3.33774	-3.31356	0.00000	-4.37323	-4.48683	-3.29469	-3.29573	-3.41468	-0.08267	-3.33750	-3.02115	-3.34845	
-3.05795	-3.53304	-3.53339	-3.19141	-3.16661	-3.05626	-4.22678	-4.34061	-3.14865	-3.14977	-3.26864	-2.73510	-3.19243	-2.87630	0.00000	
//
=== M00696 En =========================================================================================================
Matrix file name: matrix_En_3fin_4.txt
Motif/frequency file name: mDrozo_En_3fin_4.txt 
Matrix made from:
2864
Matrix Features:
A T G C 
Matrix Length:  6 
MaximumScore:  0 
MinimumScore:  -21.3365588253387 
Frequency table:
154.0	0.0	2494.0	94.0	0.0	32.0	
2100.0	362.0	327.0	820.0	2846.0	1563.0	
387.0	12.0	37.0	1722.0	4.0	101.0	
223.0	2490.0	6.0	228.0	14.0	1168.0	
//
Matrix:
-2.62465	-4.48611	0.00000	-3.34147	-4.20759	-3.17215	
0.00000	-2.34220	-2.01868	-1.16191	0.00000	-0.12008	
-1.26963	-3.80615	-3.00655	0.00000	-3.68499	-2.44084	
-1.82821	0.00000	-3.50459	-2.02924	-3.49932	0.00000	
//

Matrix file name: dmatrix_En_2fin_3.txt
Motif/frequency file name: dDrozo_En_2fin_3.txt 
Matrix made from:
311
Matrix Features:
AA AT AG AC TA TT TG TC GA GT GG GC CA CT CG CC 
Matrix Length:  6 
MaximumScore:  0 
MinimumScore:  -32.1872183001336 
Frequency table:
0.0	0.0	47.0	0.0	0.0	0.0	
0.0	0.0	116.0	47.0	0.0	0.0	
0.0	0.0	0.0	0.0	0.0	0.0	
0.0	0.0	0.0	0.0	0.0	0.0	
0.0	4.0	0.0	0.0	0.0	42.0	
0.0	0.0	148.0	264.0	311.0	102.0	
0.0	0.0	0.0	0.0	0.0	67.0	
188.0	0.0	0.0	0.0	0.0	100.0	
0.0	0.0	0.0	0.0	0.0	0.0	
0.0	0.0	0.0	0.0	0.0	0.0	
0.0	0.0	0.0	0.0	0.0	0.0	
47.0	0.0	0.0	0.0	0.0	0.0	
0.0	159.0	0.0	0.0	0.0	0.0	
4.0	148.0	0.0	0.0	0.0	0.0	
0.0	0.0	0.0	0.0	0.0	0.0	
72.0	0.0	0.0	0.0	0.0	0.0	
//
Matrix:
-5.81545	-5.64027	-1.17750	-5.45379	-5.61873	-5.18685	
-5.55694	-5.38123	-0.01421	-1.49640	-5.35750	-4.92503	
-5.06212	-4.88727	-4.12084	-4.70068	-4.86609	-4.43439	
-5.04718	-4.87205	-4.10500	-4.68427	-4.84898	-4.41664	
-5.41525	-4.00697	-4.47213	-5.05116	-5.21537	-1.19872	
-5.78696	-5.61068	0.00000	0.00000	0.00000	-0.68201	
-5.22355	-5.04777	-4.28056	-4.85972	-5.02417	-0.54087	
0.00000	-4.90731	-4.14002	-4.71918	-4.88375	0.00000	
-5.05193	-4.87665	-4.10999	-4.68977	-4.85480	-4.42316	
-5.08093	-4.90543	-4.13817	-4.71736	-4.88169	-4.44983	
-4.71003	-4.53433	-3.76768	-4.34720	-4.51250	-4.08007	
-1.37980	-4.90101	-4.13457	-4.71428	-4.87932	-4.44773	
-5.25542	-0.16501	-4.31344	-4.89300	-5.05788	-4.62564	
-3.78669	0.00000	-4.07625	-4.65525	-4.81925	-4.38678	
-4.89744	-4.72228	-3.95611	-4.53596	-4.70109	-4.26959	
-0.63013	-4.57814	-3.81228	-4.39189	-4.55696	-4.12524	
//

=== M00396 En1 =======================================================================================================
Matrix file name: matrix_En1_2fin_3.txt
Motif/frequency file name: mDrozo_En1_2fin_3.txt 
Matrix made from:
264
Matrix Features:
A T G C 
Matrix Length:  7 
MaximumScore:  0 
MinimumScore:  -25.3603411711614 
Frequency table:
0.0	0.0	20.0	27.0	0.0	0.0	0.0	
0.0	264.0	181.0	97.0	264.0	90.0	0.0	
264.0	0.0	63.0	85.0	0.0	63.0	226.0	
0.0	0.0	0.0	55.0	0.0	111.0	38.0	
//
Matrix:
-4.47927	-4.05764	-2.21537	-1.58056	-4.05939	-3.60545	-4.32355	
-4.46780	0.00000	0.00000	-0.28859	0.00000	-0.62165	-4.30881	
0.00000	-3.62381	-0.63414	0.00000	-3.62561	-0.55918	0.00000	
-4.05286	-3.63118	-3.25448	-0.44286	-3.63301	0.00000	-1.79015	
//

Matrix file name: dmatrix_En1_3fin_4.txt
Motif/frequency file name: dDrozo_En1_3fin_4.txt 
Matrix made from:
284
Matrix Features:
AA AT AG AC TA TT TG TC GA GT GG GC CA CT CG CC 
Matrix Length:  7 
MaximumScore:  0 
MinimumScore:  -35.3540742979629 
Frequency table:
9.0	0.0	0.0	0.0	0.0	0.0	0.0	
4.0	34.0	0.0	2.0	0.0	0.0	0.0	
49.0	0.0	0.0	13.0	0.0	0.0	0.0	
17.0	0.0	0.0	0.0	0.0	0.0	0.0	
8.0	0.0	15.0	0.0	0.0	0.0	0.0	
7.0	46.0	269.0	141.0	143.0	33.0	0.0	
49.0	0.0	0.0	128.0	0.0	210.0	33.0	
31.0	0.0	0.0	0.0	0.0	41.0	0.0	
11.0	0.0	0.0	0.0	0.0	0.0	65.0	
31.0	140.0	0.0	0.0	141.0	0.0	45.0	
7.0	0.0	0.0	0.0	0.0	0.0	65.0	
12.0	0.0	0.0	0.0	0.0	0.0	35.0	
6.0	0.0	0.0	0.0	0.0	0.0	1.0	
4.0	64.0	0.0	0.0	0.0	0.0	1.0	
35.0	0.0	0.0	0.0	0.0	0.0	23.0	
4.0	0.0	0.0	0.0	0.0	0.0	16.0	
//
Matrix:
-2.44811	-5.45907	-5.40727	-5.22876	-5.46844	-5.72515	-5.06425	
-3.00113	-1.89124	-5.14800	-4.49236	-5.20760	-5.46380	-4.80218	
0.00000	-4.70563	-4.65393	-2.12767	-4.71551	-4.97203	-4.31168	
-1.04370	-4.69088	-4.63867	-4.45968	-4.69883	-4.95485	-4.29385	
-2.16641	-5.05876	-2.51542	-4.82694	-5.06580	-5.32136	-4.65996	
-2.67167	-1.81874	0.00000	-0.46635	-0.69066	-2.41277	-5.03045	
-0.16150	-4.86675	-4.81431	0.00000	-4.87418	0.00000	-1.18955	
-0.47893	-4.72642	-4.67377	-4.49455	-4.73370	-1.49328	-4.32832	
-1.48365	-4.69527	-4.64304	-4.46465	-4.70437	-4.96114	-0.34297	
-0.47678	0.00000	-4.67193	-4.49254	0.00000	-4.98791	-0.73725	
-1.59394	-4.35295	-4.30085	-4.12196	-4.36166	-4.61846	0.00000	
-1.42086	-4.71941	-4.66797	-4.48918	-4.72878	-4.98570	-0.98641	
-2.29330	-4.89871	-4.84714	-4.66796	-4.90753	-5.16397	-3.91236	
-2.46328	-0.72065	-4.61016	-4.43075	-4.66953	-4.92516	-3.67351	
-0.17201	-4.54078	-4.48934	-4.31079	-4.55083	-4.80732	-1.22829	
-2.19605	-4.39666	-4.34499	-4.16662	-4.40627	-4.66308	-1.44681	
//

=== M00020 FTZ_01 =======================================================================================================

Matrix file name: matrix_FTZ_01_2fin_3.txt
Motif/frequency file name: mDrozo_FTZ_01_2fin_3.txt 
Matrix made from:
56
Matrix Features:
A T G C 
Matrix Length:  14 
MaximumScore:  0 
MinimumScore:  -39.9783346145746 
Frequency table:
9.0	8.0	40.0	30.0	5.0	0.0	38.0	30.0	3.0	0.0	0.0	56.0	0.0	16.0	
11.0	0.0	4.0	19.0	0.0	8.0	0.0	2.0	35.0	54.0	2.0	0.0	0.0	30.0	
25.0	20.0	7.0	7.0	23.0	3.0	13.0	18.0	15.0	2.0	0.0	0.0	56.0	1.0	
11.0	28.0	5.0	0.0	28.0	45.0	5.0	6.0	3.0	0.0	54.0	0.0	0.0	9.0	
//
Matrix:
-1.45720	-1.68099	0.00000	0.00000	-2.15058	-3.56133	0.00000	0.00000	-2.46976	-3.32979	-3.74333	0.00000	-3.78705	-0.64410	
-1.24739	-3.07784	-2.29268	-0.44629	-3.07592	-2.14321	-2.95265	-2.69556	0.00000	0.00000	-3.70897	-3.33780	-3.77206	0.00000	
0.00000	-0.32890	-1.30740	-1.01964	-0.18911	-2.70054	-0.63746	-0.07583	-0.42542	-2.87459	-3.30851	-2.91781	0.00000	-1.89695	
-0.82857	0.00000	-1.65170	-2.30047	0.00000	0.00000	-1.60080	-1.18199	-2.04245	-2.90230	0.00000	-2.92511	-3.36005	-0.79265	
//

Matrix file name: dmatrix_FTZ_01_1fin_2.txt
Motif/frequency file name: dDrozo_FTZ_01_1fin_2.txt 
Matrix made from:
293
Matrix Features:
AA AT AG AC TA TT TG TC GA GT GG GC CA CT CG CC 
Matrix Length:  10 
MaximumScore:  0 
MinimumScore:  -38.8580148824431 
Frequency table:
46.0	4.0	5.0	5.0	159.0	14.0	8.0	16.0	92.0	19.0	
27.0	4.0	1.0	2.0	7.0	206.0	11.0	2.0	10.0	25.0	
18.0	62.0	2.0	6.0	22.0	15.0	1.0	1.0	28.0	120.0	
6.0	29.0	39.0	1.0	11.0	7.0	5.0	2.0	14.0	9.0	
14.0	23.0	2.0	50.0	16.0	0.0	10.0	94.0	11.0	4.0	
10.0	8.0	2.0	1.0	0.0	9.0	194.0	42.0	13.0	13.0	
3.0	45.0	0.0	5.0	1.0	1.0	4.0	24.0	8.0	7.0	
5.0	38.0	13.0	3.0	0.0	0.0	30.0	69.0	12.0	8.0	
18.0	12.0	5.0	1.0	62.0	7.0	2.0	5.0	14.0	4.0	
41.0	5.0	31.0	2.0	3.0	16.0	19.0	0.0	5.0	34.0	
7.0	31.0	0.0	1.0	3.0	5.0	1.0	1.0	6.0	4.0	
2.0	15.0	111.0	0.0	1.0	0.0	1.0	0.0	7.0	8.0	
21.0	8.0	2.0	143.0	5.0	4.0	1.0	29.0	56.0	14.0	
36.0	0.0	25.0	12.0	0.0	7.0	5.0	0.0	4.0	14.0	
35.0	9.0	2.0	57.0	2.0	2.0	0.0	6.0	8.0	6.0	
4.0	0.0	53.0	4.0	1.0	0.0	1.0	2.0	5.0	4.0	
//
Matrix:
-0.64556	-3.49516	-3.84023	-3.91436	0.00000	-2.94855	-3.22002	-2.19709	-0.06501	-2.59540	
-0.92171	-3.23823	-4.15120	-4.57192	-2.86384	0.00000	-2.64101	-4.01537	-2.02245	-2.05876	
-0.82944	0.00000	-4.00228	-2.97784	-1.22401	-2.12566	-3.50507	-3.17577	-0.50170	0.00000	
-1.91375	-0.74571	-1.01744	-3.71415	-1.90213	-2.87221	-2.92010	-3.50635	-1.17700	-2.57212	
-1.43751	-1.34770	-4.35746	-1.21198	-1.89578	-4.58114	-2.59458	-0.02330	-1.78537	-3.74939	
-2.14568	-2.77512	-4.72898	-4.45458	-4.43423	-3.35966	0.00000	-1.19948	-1.98830	-2.94042	
-2.78342	-0.48229	-4.25169	-3.32091	-3.43464	-3.95255	-3.31827	-1.19647	-1.91125	-2.99757	
-2.13254	-0.51156	-2.15196	-3.69200	-3.73020	-4.24814	-1.16301	0.00000	-1.36588	-2.72400	
-0.81885	-1.63211	-3.07540	-3.71816	-0.17706	-2.87708	-3.84174	-2.59588	-1.18340	-3.38924	
-0.02615	-2.53758	-1.28071	-4.09503	-3.23433	-2.07856	-1.61777	-3.62731	-2.23942	-1.27552	
-1.42204	-0.34110	-3.73762	-3.37580	-2.86287	-2.87045	-3.15106	-2.82129	-1.68777	-3.04547	
-3.04015	-1.43270	0.00000	-4.17853	-3.28802	-4.24280	-3.51846	-3.62440	-1.90067	-2.72046	
-0.86876	-2.24066	-4.19542	0.00000	-2.89862	-3.64034	-3.69728	-1.04101	0.00000	-2.33890	
-0.09516	-3.48042	-1.43453	-2.24206	-3.66621	-2.84329	-2.89093	-3.56474	-2.39993	-2.09976	
0.00000	-1.76535	-3.83798	-0.56234	-3.45754	-3.97634	-3.77619	-2.25953	-1.58868	-2.83005	
-2.02283	-3.21235	-0.41565	-3.07384	-2.96478	-3.91918	-3.19566	-3.21341	-1.91429	-3.09051	
//
=== M00022 Hb =========================================================================================================
Matrix file name: matrix_Hb_1fin_2.txt
Motif/frequency file name: mDrozo_Hb_1fin_2.txt 
Matrix made from:
2069
Matrix Features:
A T G C 
Matrix Length:  9 
MaximumScore:  0 
MinimumScore:  -21.8683760275796 
Frequency table:
487.0	900.0	1093.0	857.0	1347.0	1671.0	1738.0	1511.0	1524.0	
218.0	106.0	71.0	392.0	194.0	37.0	50.0	55.0	110.0	
813.0	377.0	635.0	335.0	220.0	138.0	78.0	332.0	143.0	
551.0	686.0	270.0	485.0	308.0	223.0	203.0	171.0	292.0	
//
Matrix:
-0.94668	-0.15530	0.00000	0.00000	0.00000	0.00000	0.00000	0.00000	0.00000	
-1.73965	-2.28299	-2.72228	-0.76992	-1.92478	-2.98211	-3.53437	-3.29862	-2.61366	
0.00000	-0.59117	-0.10885	-0.50509	-1.37773	-2.05995	-2.66977	-1.08150	-1.93267	
-0.39621	0.00000	-0.97172	-0.14279	-1.04895	-1.58747	-1.72064	-1.75214	-1.22581	
//

Matrix file name: dmatrix_Hb_5fin_6.txt
Motif/frequency file name: dDrozo_Hb_5fin_6.txt 
Matrix made from:
599
Matrix Features:
AA AT AG AC TA TT TG TC GA GT GG GC CA CT CG CC 
Matrix Length:  10 
MaximumScore:  0 
MinimumScore:  -40.2666136223902 
Frequency table:
128.0	163.0	145.0	117.0	269.0	599.0	503.0	371.0	194.0	102.0	
0.0	0.0	28.0	0.0	0.0	0.0	0.0	0.0	92.0	49.0	
48.0	86.0	84.0	51.0	0.0	0.0	96.0	0.0	68.0	37.0	
68.0	54.0	66.0	68.0	0.0	0.0	0.0	132.0	113.0	44.0	
33.0	0.0	0.0	12.0	0.0	0.0	0.0	0.0	0.0	28.0	
0.0	0.0	0.0	0.0	0.0	0.0	0.0	0.0	0.0	40.0	
29.0	0.0	0.0	39.0	0.0	0.0	0.0	0.0	0.0	27.0	
19.0	0.0	0.0	12.0	0.0	0.0	0.0	0.0	0.0	26.0	
56.0	70.0	61.0	66.0	171.0	0.0	0.0	96.0	0.0	34.0	
0.0	0.0	35.0	0.0	0.0	0.0	0.0	0.0	0.0	41.0	
5.0	26.0	39.0	35.0	0.0	0.0	0.0	0.0	0.0	18.0	
75.0	20.0	54.0	59.0	0.0	0.0	0.0	0.0	0.0	28.0	
86.0	90.0	30.0	74.0	159.0	0.0	0.0	0.0	38.0	50.0	
0.0	0.0	0.0	0.0	0.0	0.0	0.0	0.0	29.0	28.0	
34.0	77.0	37.0	46.0	0.0	0.0	0.0	0.0	53.0	42.0	
18.0	13.0	20.0	20.0	0.0	0.0	0.0	0.0	12.0	5.0	
//
Matrix:
-0.20636	-0.16894	-0.20833	-0.22626	-0.31166	0.00000	0.00000	0.00000	-0.23027	-0.03073	
-3.48165	-3.68567	-1.59510	-3.40962	-4.32713	-4.81545	-4.63994	-4.33495	-0.71457	-0.50167	
-0.43280	-0.05402	0.00000	-0.30241	-3.83244	-4.32129	-0.90257	-3.84292	-0.52572	-0.29243	
-0.07020	-0.50526	-0.22674	0.00000	-3.81740	-4.30570	-4.13058	-0.26322	0.00000	-0.10101	
-1.16425	-3.54434	-3.46592	-2.10373	-4.18575	-4.67371	-4.49821	-4.19303	-3.77451	-0.91934	
-3.71236	-3.91570	-3.83743	-3.63985	-4.55661	-5.04446	-4.86890	-4.56358	-4.14449	-0.93235	
-1.09893	-3.35009	-3.27200	-0.73142	-3.99274	-4.48084	-4.30561	-4.00096	-3.58193	-0.76350	
-1.38173	-3.21029	-3.13221	-1.77034	-3.85258	-4.34071	-4.16525	-3.86054	-3.44203	-0.66120	
-0.26805	-0.24975	-0.30935	-0.03386	0.00000	-4.31056	-4.13593	-0.58750	-3.41370	-0.36504	
-3.00382	-3.20817	-0.89474	-2.93272	-3.85032	-4.33872	-4.16326	-3.85874	-3.44010	-0.20417	
-2.34270	-0.89822	-0.41445	-0.32581	-3.47886	-3.96746	-3.79282	-3.48844	-3.07077	-0.65725	
0.00000	-1.52625	-0.45594	-0.17063	-3.84612	-4.33537	-4.16022	-3.85584	-3.43782	-0.58355	
-0.04312	-0.20153	-1.22276	-0.12342	-0.27663	-4.51421	-4.33904	-4.03475	-1.29909	-0.18180	
-2.94278	-3.14656	-3.06871	-2.87152	-3.78859	-4.27677	-4.10141	-3.79617	-1.33025	-0.52248	
-0.61318	0.00000	-0.65560	-0.24138	-3.66807	-4.15706	-3.98223	-3.67773	-0.60915	0.00000	
-1.10294	-1.63363	-1.12561	-0.92904	-3.52288	-4.01175	-3.83742	-3.53299	-1.95015	-1.98323	
//

=== M01089 Kr_Q6 =========================================================================================================

Matrix file name: matrix_KRQ6_2fin_3.txt
Motif/frequency file name: mDrozo_KRQ6_2fin_3.txt 
Matrix made from:
108
Matrix Features:
A T G C 
Matrix Length:  10 
MaximumScore:  0 
MinimumScore:  -27.5183907216706 
Frequency table:
29.0	19.0	37.0	59.0	1.0	16.0	1.0	0.0	0.0	1.0	
27.0	61.0	23.0	39.0	0.0	20.0	9.0	104.0	103.0	105.0	
39.0	6.0	8.0	2.0	2.0	6.0	3.0	2.0	3.0	1.0	
13.0	22.0	40.0	8.0	105.0	66.0	95.0	2.0	2.0	1.0	
//
Matrix:
-0.73072	-1.17741	-0.50467	0.00000	-3.77233	-1.84378	-3.67222	-3.66536	-3.65614	-3.36086	
-0.79167	0.00000	-0.96875	-0.40216	-4.07486	-1.60744	-2.76968	0.00000	0.00000	0.00000	
0.00000	-1.89559	-1.60165	-2.09559	-3.09861	-2.39036	-3.44770	-2.67693	-3.11681	-2.92697	
-1.10576	-0.60357	0.00000	-1.57140	0.00000	0.00000	0.00000	-2.68413	-2.67505	-2.93403	
//
Matrix file name: dmatrix_KRQ62_d3.txt
Motif/frequency file name: KRQ6_Drozo2_d3.txt 
Matrix made from:
121
Matrix Features:
AA AT AG AC TA TT TG TC GA GT GG GC CA CT CG CC 
Matrix Length: 9 
Frequency table:
15.0	15.0	19.0	1.0	0.0	0.0	0.0	0.0	0.0	
8.0	0.0	19.0	0.0	0.0	1.0	1.0	0.0	0.0	
2.0	3.0	1.0	1.0	0.0	1.0	0.0	0.0	0.0	
1.0	4.0	2.0	46.0	1.0	18.0	0.0	0.0	0.0	
2.0	11.0	5.0	0.0	0.0	0.0	0.0	0.0	1.0	
15.0	15.0	13.0	0.0	0.0	0.0	13.0	116.0	115.0	
0.0	5.0	0.0	0.0	0.0	0.0	0.0	0.0	2.0	
10.0	29.0	4.0	53.0	0.0	43.0	0.0	1.0	2.0	
5.0	8.0	2.0	0.0	1.0	0.0	0.0	0.0	0.0	
18.0	2.0	3.0	0.0	0.0	0.0	0.0	2.0	0.0	
0.0	0.0	1.0	1.0	0.0	1.0	1.0	0.0	0.0	
8.0	4.0	7.0	1.0	1.0	1.0	1.0	0.0	0.0	
0.0	7.0	22.0	0.0	19.0	1.0	0.0	0.0	0.0	
19.0	5.0	18.0	0.0	43.0	12.0	103.0	2.0	1.0	
12.0	5.0	0.0	0.0	2.0	0.0	1.0	0.0	0.0	
6.0	8.0	5.0	18.0	54.0	43.0	1.0	0.0	0.0	
//
Matrix:
-1.03202	-1.39147	-0.74235	-4.70386	-5.43686	-5.20866	-5.81910	-5.17153	-5.16390	
-1.40378	-4.22672	-0.48414	-4.82927	-5.17725	-4.56360	-5.17314	-4.90999	-4.90166	
-2.29271	-2.24699	-2.93284	-3.94984	-4.68345	-4.07035	-5.06558	-4.41863	-4.41166	
-2.97154	-1.94493	-2.22494	-0.10644	-4.28319	-1.16380	-5.04874	-4.40122	-4.39325	
-2.64877	-1.30269	-1.67764	-4.68808	-5.03583	-4.80639	-5.41599	-4.76773	-4.37516	
-1.00545	-1.36402	-1.09368	-5.05936	-5.40640	-5.17719	-2.83694	0.00000	0.00000	
-3.53273	-1.89756	-3.47865	-4.49526	-4.84313	-4.61399	-5.22399	-4.57608	-3.48999	
-0.70503	0.00000	-1.56769	0.00000	-4.70284	-0.32792	-5.08346	-4.05098	-3.34995	
-1.36647	-1.25585	-2.22897	-4.32395	-4.28758	-4.44441	-5.05462	-4.40732	-4.39987	
-0.11530	-2.67190	-1.85309	-4.35303	-4.70060	-4.47185	-5.08164	-3.35603	-4.42619	
-3.01914	-3.37769	-2.58014	-3.59664	-4.32961	-3.71644	-4.32689	-4.06442	-4.05655	
-0.92029	-1.97313	-1.00091	-3.96386	-4.31235	-4.08413	-4.69415	-4.43152	-4.42401	
-3.56380	-1.59248	-0.03517	-4.52789	-1.54704	-4.26267	-5.25764	-4.61023	-4.60242	
0.00000	-1.69407	0.00000	-4.29128	-0.49302	-1.54011	0.00000	-3.29313	-3.97850	
-0.33657	-1.57146	-3.15335	-4.17017	-3.44104	-4.29072	-4.51623	-4.25312	-4.24580	
-0.88417	-0.95650	-1.01425	-0.75037	0.00000	0.00000	-4.37151	-4.10882	-4.10128	
//

=== M00021 Kr_01 =========================================================================================================
Matrix file name: matrix_KR01_5fin_6.txt
Motif/frequency file name: mDrozo_KR01_5fin_6.txt 
Matrix made from:
969
Matrix Features:
A T G C 
Matrix Length:  9 
MaximumScore:  0 
MinimumScore:  -24.5247809193315 
Frequency table:
197.0	275.0	21.0	7.0	25.0	204.0	120.0	26.0	120.0	
22.0	263.0	232.0	3.0	293.0	38.0	670.0	503.0	408.0	
681.0	258.0	19.0	959.0	74.0	720.0	71.0	306.0	177.0	
69.0	173.0	697.0	0.0	577.0	7.0	108.0	134.0	264.0	
//
Matrix:
-1.67457	-0.37047	-3.21673	-3.93965	-3.56556	-1.69511	-1.73388	-2.97706	-1.23873	
-3.85593	-0.40382	-1.51486	-4.07691	-1.09126	-3.36205	0.00000	0.00000	0.00000	
0.00000	0.00000	-2.83037	0.00000	-2.04608	0.00000	-1.82469	-0.07768	-0.41649	
-2.29667	-0.40713	0.00000	-3.79159	0.00000	-3.22624	-1.41260	-0.91060	-0.02374	
//

Matrix file name: dmatrix_KR01_1fin_2.txt
Motif/frequency file name: dDrozo_KR01_1fin_2.txt 
Matrix made from:
41
Matrix Features:
AA AT AG AC TA TT TG TC GA GT GG GC CA CT CG CC 
Matrix Length:  8 
MaximumScore:  0 
MinimumScore:  -41.4977591349934 
Frequency table:
15.0	6.0	0.0	0.0	0.0	0.0	0.0	0.0	
1.0	0.0	0.0	0.0	0.0	14.0	1.0	0.0	
0.0	0.0	6.0	0.0	0.0	0.0	0.0	4.0	
4.0	11.0	0.0	0.0	0.0	0.0	0.0	1.0	
1.0	0.0	0.0	0.0	0.0	0.0	5.0	14.0	
5.0	10.0	0.0	0.0	0.0	0.0	35.0	15.0	
0.0	0.0	15.0	0.0	0.0	0.0	0.0	7.0	
7.0	1.0	0.0	0.0	0.0	0.0	0.0	0.0	
1.0	0.0	0.0	0.0	14.0	1.0	0.0	0.0	
4.0	0.0	0.0	0.0	0.0	26.0	0.0	0.0	
0.0	0.0	0.0	41.0	27.0	0.0	0.0	0.0	
2.0	0.0	0.0	0.0	0.0	0.0	0.0	0.0	
0.0	0.0	0.0	0.0	0.0	0.0	0.0	0.0	
1.0	5.0	0.0	0.0	0.0	0.0	0.0	0.0	
0.0	0.0	20.0	0.0	0.0	0.0	0.0	0.0	
0.0	8.0	0.0	0.0	0.0	0.0	0.0	0.0	
//
Matrix:
0.00000	-1.37446	-5.49869	-6.40536	-5.98759	-5.57985	-5.17322	-4.62807	
-2.45060	-4.49298	-5.23988	-6.14557	-5.72739	-1.09508	-3.32688	-4.36606	
-3.53899	-3.99735	-1.36841	-5.65177	-5.23450	-4.82645	-4.41999	-0.90478	
-0.55338	0.00000	-4.73013	-5.63654	-5.21840	-4.80968	-4.40273	-2.27310	
-2.30922	-4.35138	-5.09826	-6.00435	-5.58575	-5.17678	-1.57521	0.00000	
-1.07148	-0.83557	-5.46978	-6.37533	-5.95637	-5.54752	0.00000	-0.30140	
-3.70070	-4.15854	-0.61311	-5.81183	-5.39353	-4.98498	-4.57782	-0.50205	
-0.02977	-2.43396	-4.76550	-5.67148	-5.25323	-4.84467	-4.43734	-3.89221	
-1.94410	-3.98690	-4.73429	-5.64088	-0.99962	-3.23096	-4.40889	-3.86417	
-0.58731	-4.01637	-4.76364	-5.66949	-5.25098	0.00000	-4.43553	-3.89069	
-3.18692	-3.64479	-4.39210	0.00000	0.00000	-4.47260	-4.06632	-3.52087	
-1.27518	-4.01104	-4.75898	-5.66576	-5.24784	-4.84014	-4.43327	-3.88839	
-3.73200	-4.19037	-4.93835	-5.84485	-5.42666	-5.01861	-4.61182	-4.06674	
-1.91245	-0.76062	-4.70178	-5.60784	-5.18920	-4.78043	-4.37303	-3.82748	
-3.37446	-3.83271	0.00000	-5.48721	-5.06984	-4.66206	-4.25506	-3.71023	
-3.22919	-0.02382	-4.43614	-5.34251	-4.92517	-4.51738	-4.11079	-3.56581	
//

=== M01090 MAD =========================================================================================================
Matrix file name: matrix_MAD_3fin_4.txt
Motif/frequency file name: mDrozo_MAD_3fin_4.txt 
Matrix made from:
324
Matrix Features:
A T G C 
Matrix Length:  7 
MaximumScore:  0 
MinimumScore:  -26.1200320404798 
Frequency table:
57.0	21.0	0.0	166.0	0.0	60.0	118.0	
85.0	0.0	0.0	0.0	0.0	0.0	0.0	
141.0	0.0	324.0	158.0	0.0	264.0	115.0	
41.0	303.0	0.0	0.0	324.0	0.0	91.0	
//
Matrix:
-1.33942	-3.09567	-4.47939	-0.38435	-4.47193	-1.91513	-0.40765	
-0.92835	-4.39291	-4.46678	-3.74805	-4.45810	-4.25990	-3.42841	
0.00000	-3.97117	0.00000	0.00000	-4.03815	0.00000	0.00000	
-1.24249	0.00000	-4.05316	-3.33495	0.00000	-3.84797	-0.24127	
//

Matrix file name: dmatrix_MAD_2fin_3.txt
Motif/frequency file name: dDrozo_MAD_2fin_3.txt 
Matrix made from:
298
Matrix Features:
AA AT AG AC TA TT TG TC GA GT GG GC CA CT CG CC 
Matrix Length:  7 
MaximumScore:  0 
MinimumScore:  -37.7830707774227 
Frequency table:
0.0	0.0	0.0	0.0	0.0	44.0	43.0	
0.0	0.0	0.0	0.0	0.0	0.0	16.0	
0.0	73.0	0.0	0.0	0.0	19.0	36.0	
42.0	0.0	0.0	174.0	0.0	0.0	41.0	
17.0	0.0	0.0	0.0	0.0	0.0	0.0	
0.0	0.0	0.0	0.0	0.0	0.0	0.0	
0.0	0.0	0.0	0.0	0.0	0.0	0.0	
67.0	0.0	0.0	0.0	0.0	0.0	0.0	
24.0	0.0	174.0	0.0	0.0	92.0	24.0	
0.0	0.0	0.0	0.0	0.0	0.0	26.0	
0.0	0.0	124.0	0.0	0.0	76.0	13.0	
78.0	0.0	0.0	124.0	0.0	67.0	32.0	
32.0	0.0	0.0	0.0	63.0	0.0	18.0	
0.0	0.0	0.0	0.0	0.0	0.0	8.0	
0.0	225.0	0.0	0.0	235.0	0.0	40.0	
38.0	0.0	0.0	0.0	0.0	0.0	1.0	
//
Matrix:
-4.83103	-6.06914	-5.66145	-5.66289	-6.11195	-1.65324	-0.84527	
-4.57312	-5.81054	-5.40219	-5.40252	-5.85110	-4.91083	-1.57181	
-4.07752	-1.29049	-4.90811	-4.90963	-5.35902	-1.73987	-0.27038	
-0.59019	-5.30096	-4.89285	0.00000	-5.34233	-4.40188	-0.12249	
-1.86358	-5.66883	-5.26053	-5.26108	-5.70931	-4.76839	-3.93694	
-4.80328	-6.04033	-5.63177	-5.63212	-6.07988	-5.13919	-4.30742	
-4.23902	-5.47682	-5.06849	-5.06904	-5.51769	-4.57701	-3.74590	
-0.15916	-5.33649	-4.92795	-4.92868	-5.37721	-4.43676	-3.60529	
-1.15443	-5.30534	-0.00341	-4.89878	-5.34788	-0.15163	-0.66439	
-4.09646	-5.33459	-4.92611	-4.92668	-5.37514	-4.43494	-0.61091	
-3.72555	-4.96302	0.00000	-4.55609	-5.00517	0.00000	-0.93453	
0.00000	-5.32948	-4.92215	-0.36828	-5.37228	-0.49328	-0.40112	
-1.07027	-5.50878	-5.10132	-5.10210	-1.67314	-4.61100	-1.15467	
-4.03527	-5.27248	-4.86434	-4.86488	-5.31304	-4.37219	-1.72675	
-3.91305	0.00000	-4.74353	-4.74492	0.00000	-4.25435	0.00000	
-0.39570	-5.00673	-4.59917	-4.60076	-5.04977	-4.11011	-2.70995	
//

=== M00487 mtTFA =========================================================================================================

Matrix file name: matrix_mtTFA_3fin_4.txt
Motif/frequency file name: mDrozo_mtTFA_3fin_4.txt 
Matrix made from:
622
Matrix Features:
A T G C 
Matrix Length:  9 
MaximumScore:  0 
MinimumScore:  -25.4166107377428 
Frequency table:
8.0	70.0	136.0	3.0	0.0	57.0	0.0	0.0	156.0	
461.0	249.0	60.0	468.0	615.0	488.0	600.0	0.0	156.0	
69.0	39.0	187.0	81.0	1.0	22.0	11.0	31.0	221.0	
84.0	264.0	239.0	70.0	6.0	55.0	11.0	591.0	89.0	
//
Matrix:
-3.05338	-1.75427	-0.99035	-3.32781	-3.79592	-2.16086	-3.77233	-4.16984	-0.78189	
0.00000	-0.47405	-1.79693	0.00000	0.00000	0.00000	0.00000	-4.15527	-0.76694	
-1.47588	-1.90493	-0.23768	-1.33206	-3.29262	-2.67889	-2.75834	-2.94066	0.00000	
-1.28638	0.00000	0.00000	-1.48573	-3.01255	-1.77004	-2.76570	0.00000	-0.91658	
//

Matrix file name: dmatrix_mtTFA_1.txt
Motif/frequency file name: dDrozo_mtTFA_1.txt 
Matrix made from:
33
Matrix Features:
AA AT AG AC TA TT TG TC GA GT GG GC CA CT CG CC 
Matrix Length:  9 
MaximumScore:  0 
MinimumScore:  -45.6291119169845 
Frequency table:
0.0	0.0	0.0	0.0	0.0	0.0	0.0	0.0	1.0	
0.0	0.0	4.0	0.0	0.0	33.0	0.0	0.0	0.0	
0.0	11.0	0.0	0.0	0.0	0.0	0.0	0.0	9.0	
2.0	1.0	0.0	0.0	0.0	0.0	0.0	0.0	2.0	
5.0	2.0	0.0	0.0	33.0	0.0	0.0	0.0	2.0	
4.0	0.0	0.0	32.0	0.0	0.0	0.0	0.0	2.0	
1.0	4.0	0.0	0.0	0.0	0.0	4.0	0.0	0.0	
5.0	2.0	0.0	0.0	0.0	0.0	29.0	0.0	0.0	
1.0	1.0	0.0	0.0	0.0	0.0	0.0	1.0	4.0	
4.0	0.0	18.0	0.0	0.0	0.0	0.0	1.0	2.0	
2.0	0.0	0.0	0.0	0.0	0.0	0.0	0.0	4.0	
3.0	2.0	0.0	0.0	0.0	0.0	0.0	2.0	2.0	
6.0	1.0	0.0	0.0	0.0	0.0	0.0	11.0	1.0	
0.0	0.0	10.0	1.0	0.0	0.0	0.0	3.0	1.0	
0.0	3.0	0.0	0.0	0.0	0.0	0.0	12.0	2.0	
0.0	6.0	1.0	0.0	0.0	0.0	0.0	3.0	1.0	
//
Matrix:
-4.03680	-4.83583	-5.30949	-5.17901	-5.58156	-5.44085	-5.78696	-5.08735	-2.94947	
-3.77995	-4.57829	-1.98096	-4.91967	-5.32196	0.00000	-5.52575	-4.82581	-4.37126	
-3.28259	0.00000	-4.55554	-4.42498	-4.82815	-4.68729	-5.03345	-4.33445	0.00000	
-0.89109	-2.38351	-4.54079	-4.41022	-4.81264	-4.67111	-5.01660	-4.31704	-1.48567	
-0.34518	-2.05972	-4.90978	-4.77849	0.00000	-5.03858	-5.38386	-4.68355	-1.85232	
-0.93991	-4.80838	-5.28133	0.00000	-5.55110	-5.40938	-5.75450	-5.05415	-2.22210	
-1.76069	-1.17300	-4.71660	-4.58566	-4.98784	-4.84618	-2.12153	-4.49190	-4.03747	
-0.01088	-1.72644	-4.57668	-4.44544	-4.84754	-4.70605	0.00000	-4.35154	-3.89743	
-1.58861	-2.38758	-4.54482	-4.41435	-4.81703	-4.67660	-5.02248	-2.63911	-0.79915	
-0.23208	-4.10136	0.00000	-4.44343	-4.84531	-4.70404	-5.04951	-2.66571	-1.51861	
-0.55396	-3.72926	-4.20284	-4.07179	-4.47432	-4.33338	-4.67950	-3.98024	-0.45582	
-0.51383	-1.71856	-4.56952	-4.43901	-4.84180	-4.70106	-5.04676	-1.97016	-1.51643	
0.00000	-2.59068	-4.74891	-4.61829	-5.02092	-4.87960	-5.22550	-0.44413	-2.38799	
-3.24117	-4.03983	-0.52646	-2.69766	-4.78367	-4.64195	-4.98734	-1.50420	-2.14881	
-3.11820	-1.13458	-4.39131	-4.26057	-4.66363	-4.52291	-4.86883	0.00000	-1.33821	
-2.97266	-0.29647	-2.56236	-4.11589	-4.51843	-4.37813	-4.72412	-1.24200	-1.88685	
//

===  M00461 OVO-01 =========================================================================================================

Matrix file name: matrix_OVO01_3fin_4.txt
Motif/frequency file name: mDrozo_OVO01_3fin_4.txt 
Matrix made from:
82
Matrix Features:
A T G C 
Matrix Length:  12 
MaximumScore:  0 
MinimumScore:  -29.5221995538226 
Frequency table:
23.0	22.0	6.0	34.0	1.0	16.0	82.0	82.0	0.0	30.0	0.0	40.0	
27.0	15.0	38.0	26.0	2.0	31.0	0.0	0.0	0.0	12.0	0.0	30.0	
19.0	25.0	8.0	0.0	62.0	32.0	0.0	0.0	0.0	32.0	82.0	1.0	
13.0	20.0	30.0	22.0	17.0	3.0	0.0	0.0	82.0	8.0	0.0	11.0	
//
Matrix:
-0.24401	-0.56308	-2.03688	0.00000	-3.32081	-1.12777	0.00000	0.00000	-3.93356	-0.49904	-3.94092	0.00000	
-0.07401	-0.93577	-0.18029	-0.25712	-3.05520	-0.45406	-3.49375	-3.49318	-3.91969	-1.40074	-3.92596	-0.27244	
0.00000	0.00000	-1.31424	-2.19131	0.00000	0.00000	-3.07184	-3.07194	-3.49914	0.00000	0.00000	-2.01362	
-0.38694	-0.23065	0.00000	-0.00804	-1.30180	-2.37472	-3.07958	-3.07943	0.00000	-1.39352	-3.51385	-0.86413	
//

Matrix file name: dmatrix_OVO01_2fin_3.txt
Motif/frequency file name: dDrozo_OVO01_2fin_3.txt 
Matrix made from:
103
Matrix Features:
AA AT AG AC TA TT TG TC GA GT GG GC CA CT CG CC 
Matrix Length:  12 
MaximumScore:  0 
MinimumScore:  -51.1484423214318 
Frequency table:
21.0	5.0	3.0	0.0	0.0	20.0	103.0	0.0	0.0	0.0	0.0	8.0	
6.0	12.0	1.0	1.0	1.0	0.0	0.0	0.0	0.0	0.0	0.0	6.0	
1.0	15.0	0.0	19.0	0.0	0.0	0.0	0.0	0.0	36.0	0.0	0.0	
0.0	19.0	7.0	14.0	0.0	0.0	0.0	103.0	0.0	0.0	0.0	23.0	
8.0	1.0	18.0	1.0	0.0	29.0	0.0	0.0	0.0	0.0	0.0	2.0	
0.0	12.0	9.0	0.0	3.0	0.0	0.0	0.0	0.0	0.0	0.0	2.0	
13.0	0.0	0.0	24.0	0.0	0.0	0.0	0.0	0.0	24.0	0.0	7.0	
10.0	10.0	7.0	15.0	0.0	0.0	0.0	0.0	0.0	1.0	0.0	16.0	
10.0	4.0	7.0	0.0	16.0	40.0	0.0	0.0	0.0	0.0	36.0	0.0	
11.0	4.0	13.0	0.0	13.0	0.0	0.0	0.0	0.0	0.0	27.0	0.0	
1.0	0.0	0.0	1.0	13.0	0.0	0.0	0.0	0.0	26.0	2.0	0.0	
0.0	7.0	0.0	0.0	11.0	0.0	0.0	0.0	0.0	0.0	37.0	2.0	
12.0	1.0	6.0	0.0	4.0	14.0	0.0	0.0	36.0	0.0	1.0	12.0	
6.0	6.0	17.0	2.0	12.0	0.0	0.0	0.0	25.0	0.0	0.0	13.0	
0.0	5.0	1.0	9.0	27.0	0.0	0.0	0.0	26.0	16.0	0.0	11.0	
4.0	2.0	14.0	17.0	3.0	0.0	0.0	0.0	16.0	0.0	0.0	1.0	
//
Matrix:
-0.11252	-2.10355	-2.60565	-4.15616	-4.47251	-1.45821	0.00000	-5.66234	-4.43501	-4.62478	-4.60935	-1.82621	
-1.10969	-0.97192	-3.44730	-3.64036	-3.95629	-4.45340	-4.63333	-5.40242	-4.17428	-4.36342	-4.34761	-1.85190	
-2.40189	-0.24988	-3.20755	-0.19869	-3.71819	-3.95755	-4.13841	-4.90866	-3.68167	-0.02984	-3.85649	-3.41137	
-2.64654	0.00000	-0.98937	-0.48993	-3.70352	-3.94248	-4.12322	0.00000	-3.66484	-3.85432	-3.83869	0.00000	
-0.68105	-3.31585	-0.41603	-3.49958	-4.07336	-0.68640	-4.49185	-5.26087	-4.03301	-4.22181	-4.20564	-2.80864	
-3.39073	-1.20267	-1.48069	-4.12884	-3.08747	-4.68287	-4.86279	-5.63142	-4.40299	-4.59165	-4.57554	-3.17806	
0.00000	-3.37850	-3.36933	-0.12645	-3.87877	-4.11780	-4.29846	-5.06772	-3.83941	-0.59244	-4.01298	-1.36348	
-0.12231	-0.67881	-1.02574	-0.45676	-3.73923	-3.97830	-4.15825	-4.92749	-3.69963	-3.63054	-3.87297	-0.39661	
-0.08880	-1.56128	-0.99248	-3.39086	-0.67665	0.00000	-4.12773	-4.89751	-3.67043	-3.86001	-0.00305	-3.39946	
-0.02488	-1.59263	-0.40430	-3.42070	-0.91355	-3.97585	-4.15624	-4.92552	-3.69751	-3.88682	-0.31734	-3.42611	
-2.05003	-2.86386	-2.85495	-2.79056	-0.54156	-3.60410	-3.78474	-4.55420	-3.32696	0.00000	-2.54962	-3.05475	
-2.67388	-1.02558	-3.22106	-3.41511	-1.07589	-3.97158	-4.15214	-4.92196	-3.69445	-3.88424	0.00000	-2.47298	
-0.11097	-3.15204	-1.35127	-3.59445	-2.26648	-1.25347	-4.33146	-5.10125	-0.03185	-4.06286	-3.78947	-0.85917	
-0.57014	-1.12542	-0.07486	-2.40819	-0.93244	-3.91435	-4.09444	-4.86341	-0.15853	-3.82441	-3.80834	-0.53954	
-2.49549	-1.18397	-2.78520	-0.78178	0.00000	-3.79369	-3.97411	-4.74363	0.00000	-0.67549	-3.69082	-0.58980	
-0.70499	-1.95439	0.00000	0.00000	-2.05120	-3.64781	-3.82878	-4.59825	-0.34057	-3.56087	-3.54587	-2.84266	
//

=== M01101 OVO_Q6 =========================================================================================================

Matrix file name: matrix_OVO_Q6_1fin_2.txt
Motif/frequency file name: mDrozo_OVO_Q6_1fin_2.txt 
Matrix made from:
161
Matrix Features:
A T G C 
Matrix Length:  7 
MaximumScore:  0 
MinimumScore:  -25.0292673891391 
Frequency table:
0.0	161.0	161.0	0.0	67.0	0.0	51.0	
34.0	0.0	0.0	0.0	23.0	0.0	51.0	
68.0	0.0	0.0	0.0	71.0	161.0	14.0	
59.0	0.0	0.0	161.0	0.0	0.0	45.0	
//
Matrix:
-3.61737	0.00000	0.00000	-4.47176	-0.49177	-4.47908	-0.30104	
-1.11539	-4.03347	-4.03295	-4.45866	-1.54713	-4.46470	-0.28631	
0.00000	-3.61173	-3.61172	-4.03801	0.00000	0.00000	-1.16041	
-0.14927	-3.61910	-3.61933	0.00000	-3.23424	-4.05277	0.00000	
//

Matrix file name: dmatrix_OVO_Q6_2fin_3.txt
Motif/frequency file name: dDrozo_OVO_Q6_2fin_3.txt 
Matrix made from:
125
Matrix Features:
AA AT AG AC TA TT TG TC GA GT GG GC CA CT CG CC 
Matrix Length:  7 
MaximumScore:  0 
MinimumScore:  -38.8625411203867 
Frequency table:
0.0	125.0	0.0	0.0	0.0	0.0	2.0	
0.0	0.0	0.0	0.0	0.0	0.0	11.0	
0.0	0.0	0.0	0.0	53.0	0.0	0.0	
0.0	0.0	125.0	0.0	0.0	0.0	0.0	
22.0	0.0	0.0	0.0	0.0	0.0	9.0	
0.0	0.0	0.0	0.0	0.0	0.0	18.0	
0.0	0.0	0.0	0.0	3.0	0.0	18.0	
0.0	0.0	0.0	0.0	0.0	0.0	24.0	
61.0	0.0	0.0	0.0	0.0	13.0	4.0	
0.0	0.0	0.0	0.0	0.0	69.0	0.0	
0.0	0.0	0.0	0.0	69.0	4.0	0.0	
0.0	0.0	0.0	0.0	0.0	39.0	0.0	
42.0	0.0	0.0	53.0	0.0	0.0	0.0	
0.0	0.0	0.0	3.0	0.0	0.0	39.0	
0.0	0.0	0.0	69.0	0.0	0.0	0.0	
0.0	0.0	0.0	0.0	0.0	0.0	0.0	
//
Matrix:
-5.47820	0.00000	-6.20044	-5.75561	-5.94442	-5.57489	-3.77069	
-5.22029	-5.17325	-5.94118	-5.49524	-5.68358	-5.31354	-1.80387	
-4.72469	-4.67841	-5.44711	-5.00235	-0.61767	-4.82177	-4.31480	
-4.70979	-4.66366	0.00000	-4.98653	-5.17481	-4.80458	-4.29697	
-1.38414	-5.03154	-5.79952	-5.35380	-5.54178	-5.17109	-1.86232	
-5.45045	-5.40303	-6.17076	-5.72484	-5.91236	-5.54189	-1.53966	
-4.88619	-4.83953	-5.60748	-5.16176	-3.64801	-4.97972	-0.97814	
-4.74578	-4.69920	-5.46695	-5.02140	-5.20968	-4.83947	-0.54985	
0.00000	-4.66805	-5.43622	-4.99150	-5.18035	-1.64240	-2.31352	
-4.74363	-4.69730	-5.46511	-5.01940	-5.20761	0.00000	-4.32991	
-4.37272	-4.32573	-5.09403	-4.64881	0.00000	-2.47837	-3.96038	
-4.73864	-4.69219	-5.46114	-5.01603	-5.20476	-0.56834	-4.32775	
-0.57673	-4.87149	-5.64031	-0.62099	-5.38351	-5.01371	-4.50594	
-4.68244	-4.63519	-5.40334	-3.25546	-5.14551	-4.77490	0.00000	
-4.56022	-4.51356	-5.28252	0.00000	-5.02681	-4.65706	-4.14978	
-4.41521	-4.36944	-5.13816	-4.69348	-4.88225	-4.51282	-4.00539	
//

=== M01091 PRD =======================================================================================================

Matrix file name: matrix_PRD_1.txt
Motif/frequency file name: mDrozo_PRD_1.txt 
Matrix made from:
116
Matrix Features:
A T G C 
Matrix Length:  7 
MaximumScore:  0 
MinimumScore:  -24.9647907860653 
Frequency table:
99.0	116.0	116.0	0.0	0.0	59.0	43.0	
17.0	0.0	0.0	80.0	76.0	0.0	38.0	
0.0	0.0	0.0	0.0	0.0	57.0	3.0	
0.0	0.0	0.0	36.0	40.0	0.0	32.0	
//
Matrix:
0.00000	0.00000	0.00000	-3.68709	-3.63653	-0.39904	-0.13074	
-1.75043	-4.03347	-4.03295	0.00000	0.00000	-3.75416	-0.23962	
-3.45337	-3.61173	-3.61172	-3.25334	-3.20275	0.00000	-2.35992	
-3.46067	-3.61910	-3.61933	-0.38540	-0.22931	-3.34223	0.00000	
//

Matrix file name: dmatrix_PRD_1fin_2.txt
Motif/frequency file name: dDrozo_PRD_1fin_2.txt 
Matrix made from:
156
Matrix Features:
AA AT AG AC TA TT TG TC GA GT GG GC CA CT CG CC 
Matrix Length:  7 
MaximumScore:  0 
MinimumScore:  -32.9877571185482 
Frequency table:
120.0	156.0	0.0	0.0	0.0	0.0	22.0	
0.0	0.0	134.0	0.0	0.0	37.0	4.0	
0.0	0.0	0.0	0.0	0.0	0.0	4.0	
0.0	0.0	22.0	0.0	0.0	15.0	2.0	
36.0	0.0	0.0	0.0	40.0	0.0	16.0	
0.0	0.0	0.0	90.0	0.0	0.0	32.0	
0.0	0.0	0.0	0.0	50.0	0.0	11.0	
0.0	0.0	0.0	44.0	0.0	0.0	4.0	
0.0	0.0	0.0	0.0	0.0	32.0	8.0	
0.0	0.0	0.0	0.0	0.0	26.0	6.0	
0.0	0.0	0.0	0.0	0.0	24.0	6.0	
0.0	0.0	0.0	0.0	0.0	22.0	4.0	
0.0	0.0	0.0	0.0	12.0	0.0	16.0	
0.0	0.0	0.0	0.0	0.0	0.0	8.0	
0.0	0.0	0.0	0.0	54.0	0.0	4.0	
0.0	0.0	0.0	22.0	0.0	0.0	9.0	
//
Matrix:
0.00000	0.00000	-5.53910	-4.91258	-5.28859	-4.66674	-0.40849	
-4.91158	-5.17325	0.00000	-4.65220	-5.02774	-0.41248	-1.85118	
-4.41597	-4.67841	-4.78576	-4.15932	-4.53566	-3.91362	-1.36067	
-4.40107	-4.66366	-1.29747	-4.14349	-4.51897	-0.80639	-2.03599	
-0.80449	-5.03154	-5.13817	-4.51076	-0.81507	-4.26295	-0.32266	
-5.14174	-5.40303	-5.50941	0.00000	-5.25652	-4.63374	0.00000	
-4.57748	-4.83953	-4.94614	-4.31872	-0.40031	-4.07157	-0.50632	
-4.43707	-4.69920	-4.80560	-0.01218	-4.55385	-3.93132	-1.37731	
-4.40570	-4.66805	-4.77487	-4.14847	-4.52451	-0.05500	-0.65607	
-4.43492	-4.69730	-4.80376	-4.17636	-4.55178	-0.28940	-0.97031	
-4.06400	-4.32573	-4.43268	-3.80578	-4.18180	0.00000	-0.60079	
-4.42992	-4.69219	-4.79979	-4.17300	-4.54892	-0.45426	-1.37363	
-4.60922	-4.87149	-4.97896	-4.35178	-1.86077	-4.10556	-0.16552	
-4.37372	-4.63519	-4.74199	-4.11457	-4.48968	-3.86675	-0.61982	
-4.25151	-4.51356	-4.62117	-3.99461	0.00000	-3.74891	-1.19565	
-4.10650	-4.36944	-4.47682	-0.37741	-4.22641	-3.60467	-0.24033	
//

=== M01102 SD =======================================================================================================

Matrix file name: matrix_SD_2fin_3.txt
Motif/frequency file name: mDrozo_SD_2fin_3.txt 
Matrix made from:
871
Matrix Features:
A T G C 
Matrix Length:  7 
MaximumScore:  0 
MinimumScore:  -24.2695295788081 
Frequency table:
0.0	871.0	0.0	0.0	0.0	218.0	251.0	
0.0	0.0	373.0	848.0	418.0	0.0	228.0	
0.0	0.0	498.0	0.0	0.0	412.0	198.0	
871.0	0.0	0.0	23.0	453.0	241.0	194.0	
//
Matrix:
-4.47197	0.00000	-3.92035	-4.03189	-3.81818	-1.07006	-0.19622	
-4.46049	-4.03347	-0.71025	0.00000	-0.49295	-3.71608	-0.27759	
-4.03825	-3.61173	0.00000	-3.59814	-3.38440	0.00000	0.00000	
0.00000	-3.61910	-3.49412	-3.19428	0.00000	-0.54344	-0.02761	
//

Matrix file name: dmatrix_SD_1fin_2.txt
Motif/frequency file name: dDrozo_SD_1fin_2.txt 
Matrix made from:
565
Matrix Features:
AA AT AG AC TA TT TG TC GA GT GG GC CA CT CG CC 
Matrix Length:  5 
MaximumScore:  0 
MinimumScore:  -26.7469261634265 
Frequency table:
0.0	0.0	1.0	0.0	48.0	
558.0	0.0	0.0	0.0	38.0	
7.0	0.0	0.0	0.0	66.0	
0.0	0.0	9.0	1.0	57.0	
0.0	10.0	0.0	29.0	0.0	
0.0	467.0	229.0	23.0	23.0	
0.0	3.0	0.0	39.0	0.0	
0.0	78.0	238.0	187.0	0.0	
0.0	0.0	0.0	0.0	0.0	
0.0	0.0	0.0	0.0	39.0	
0.0	0.0	0.0	0.0	0.0	
0.0	7.0	3.0	0.0	0.0	
0.0	0.0	0.0	180.0	88.0	
0.0	0.0	49.0	0.0	92.0	
0.0	0.0	0.0	0.0	77.0	
0.0	0.0	36.0	106.0	37.0	
//
Matrix:
-6.01481	-5.60817	-5.18922	-5.39744	-1.45015	
0.00000	-5.34854	-5.37748	-5.13604	-1.42207	
-3.88451	-4.85549	-4.88513	-4.64463	-0.37970	
-5.24650	-4.83968	-3.23997	-4.17903	-0.50864	
-5.61412	-3.47249	-5.23545	-2.19532	-4.34902	
-5.98555	0.00000	-0.74148	-2.79816	-2.15245	
-5.42273	-4.48523	-5.04448	-1.70803	-4.15837	
-5.28170	-1.08667	0.00000	0.00000	-4.01781	
-5.25146	-4.84491	-4.87422	-4.63357	-3.98922	
-5.28000	-4.87298	-4.90209	-4.66079	-0.92097	
-4.90956	-4.50246	-4.53203	-4.29142	-3.64653	
-5.27592	-3.49152	-4.36867	-4.65820	-4.01376	
-5.45499	-5.04773	-5.07757	-0.21227	-0.28313	
-5.21836	-4.81082	-1.51654	-4.59834	0.00000	
-5.09709	-4.69035	-4.72038	-4.47958	-0.06047	
-4.95264	-4.54673	-1.56163	-0.24102	-0.64911	
//

=== M01098 CF1A =======================================================================================================

Matrix file name: matrix_CF1A_Q6_1fin_2.txt
Motif/frequency file name: mDrozo_CF1A_Q6_1fin_2.txt 
Matrix made from:
458
Matrix Features:
A T G C 
Matrix Length:  15 
MaximumScore:  0 
MinimumScore:  -31.2882606578248 
Frequency table:
23.0	156.0	13.0	187.0	364.0	22.0	76.0	194.0	174.0	43.0	54.0	92.0	247.0	309.0	313.0	
176.0	226.0	256.0	16.0	33.0	382.0	205.0	53.0	74.0	223.0	249.0	38.0	18.0	85.0	24.0	
124.0	58.0	138.0	43.0	41.0	27.0	69.0	29.0	195.0	93.0	101.0	185.0	45.0	42.0	45.0	
135.0	18.0	51.0	212.0	20.0	27.0	108.0	182.0	15.0	99.0	54.0	143.0	148.0	22.0	76.0	
//
Matrix:
-2.19773	-0.37999	-2.14787	-0.55338	0.00000	-2.86573	-1.00397	-0.36377	-0.54902	-1.65927	-1.54223	-1.13340	0.00000	0.00000	0.00000	
-0.15392	0.00000	0.00000	-2.27269	-2.38988	0.00000	0.00000	-1.64922	-1.39143	0.00000	0.00000	-2.00344	-2.60438	-1.27549	-2.55260	
-0.07732	-0.93356	-0.19162	-1.58753	-1.74766	-2.22555	-0.66520	-1.82904	0.00000	-0.45266	-0.48101	0.00000	-1.26786	-1.56074	-1.50493	
0.00000	-2.11127	-1.19495	0.00000	-2.47342	-2.23299	-0.22481	0.00000	-1.80938	-0.39774	-1.11476	-0.26501	-0.08498	-2.21523	-0.98874	
//

Matrix file name: dmatrix_CF1A_5fin_6.txt
Motif/frequency file name: dDrozo_CF1A_5fin_6.txt 
Matrix made from:
699
Matrix Features:
AA AT AG AC TA TT TG TC GA GT GG GC CA CT CG CC 
Matrix Length: 10 
Frequency table:
20.0	2.0	3.0	115.0	5.0	4.0	38.0	62.0	1.0	2.0	
32.0	104.0	0.0	2.0	595.0	1.0	0.0	39.0	84.0	3.0	
44.0	117.0	0.0	6.0	50.0	2.0	1.0	272.0	85.0	0.0	
19.0	12.0	4.0	3.0	16.0	2.0	22.0	13.0	5.0	0.0	
52.0	1.0	89.0	17.0	0.0	51.0	103.0	11.0	1.0	59.0	
108.0	194.0	10.0	1.0	11.0	312.0	35.0	13.0	50.0	238.0	
36.0	72.0	9.0	0.0	0.0	28.0	2.0	11.0	3.0	62.0	
7.0	13.0	293.0	0.0	1.0	226.0	199.0	6.0	4.0	135.0	
46.0	4.0	16.0	13.0	2.0	6.0	16.0	5.0	1.0	18.0	
104.0	77.0	8.0	2.0	10.0	10.0	1.0	2.0	348.0	66.0	
26.0	70.0	9.0	1.0	0.0	3.0	0.0	4.0	16.0	4.0	
3.0	4.0	229.0	2.0	0.0	33.0	19.0	1.0	75.0	21.0	
117.0	0.0	18.0	521.0	2.0	0.0	229.0	97.0	2.0	5.0	
36.0	26.0	0.0	7.0	1.0	16.0	5.0	4.0	12.0	29.0	
49.0	3.0	0.0	5.0	2.0	3.0	9.0	153.0	5.0	33.0	
0.0	0.0	11.0	4.0	4.0	2.0	20.0	6.0	7.0	24.0	
//
Matrix:
-2.38314	-3.66509	-4.41569	-2.07177	-5.03828	-4.03049	-2.39097	-2.23186	-4.90955	-3.79028	
-1.65648	-0.61517	-4.68070	-4.70657	0.00000	-4.21467	-4.29352	-2.43427	-1.89756	-3.38222	
-0.84029	0.00000	-4.18421	-4.27074	-1.98185	-3.54970	-3.59429	0.00000	-1.39459	-3.41485	
-1.66574	-2.26314	-3.51976	-4.05053	-3.10624	-3.53411	-2.16759	-3.02386	-4.20997	-3.39670	
-1.02999	-3.43764	-1.52524	-3.58369	-4.77270	-1.82171	-0.99153	-3.55802	-4.50602	-1.15998	
-0.67080	-0.22174	-4.08281	-5.10761	-4.22014	-0.38127	-2.44160	-3.76151	-2.64457	-0.13494	
-1.20318	-0.64732	-3.62273	-4.74877	-4.57970	-2.22845	-3.58226	-3.36594	-3.99679	-0.91818	
-2.70074	-2.21924	0.00000	-4.60904	-4.23341	0.00000	0.00000	-3.83166	-3.72963	0.00000	
-0.78525	-2.62755	-2.87551	-3.48683	-4.03160	-3.59862	-2.49139	-3.98520	-4.14521	-1.98700	
0.00000	-0.43826	-3.59852	-4.22968	-3.60917	-3.11595	-3.61071	-3.77022	0.00000	-0.71406	
-1.01452	-0.16163	-3.10866	-4.02883	-4.06582	-3.05003	-3.44639	-3.12682	-2.71029	-2.40910	
-2.64072	-2.65129	-0.23907	-4.22503	-4.43307	-1.91868	-2.34383	-3.93812	-1.53243	-1.85721	
-0.05577	-3.48067	-2.96146	0.00000	-4.23547	-4.11955	-0.03337	-1.22292	-4.17729	-3.47036	
-0.99983	-1.46236	-4.14220	-4.07397	-4.16942	-2.58400	-3.62002	-3.43455	-3.30466	-1.47336	
-0.56820	-2.60037	-4.01991	-4.28886	-3.87809	-3.23963	-2.91306	-0.41017	-4.06202	-1.22714	
-2.83931	-2.97791	-2.95132	-3.62853	-3.45981	-3.24016	-1.96974	-3.50411	-3.58116	-1.40059	
//

===  M00060 Sn ========================================================================================================= <1213>

Matrix file name: matrix_Sn1213_3fin_4.txt
Motif/frequency file name: mDrozo_Sn1213_3fin_4.txt 
Matrix made from:
857
Matrix Features:
A T G C 
Matrix Length:  10 
MaximumScore:  0 
MinimumScore:  -29.1979086975982 
Frequency table:
238.0	534.0	531.0	109.0	633.0	256.0	40.0	110.0	24.0	189.0	
63.0	22.0	42.0	19.0	19.0	27.0	45.0	548.0	16.0	63.0	
209.0	270.0	236.0	48.0	156.0	440.0	572.0	4.0	776.0	83.0	
347.0	31.0	48.0	681.0	49.0	134.0	200.0	195.0	41.0	522.0	
//
Matrix:
-0.80437	0.00000	0.00000	-2.25891	0.00000	-0.97584	-3.09450	-1.62002	-3.91007	-1.44275	
-2.12299	-3.17838	-2.52575	-3.23899	-2.73847	-3.21198	-2.96306	0.00000	-3.45112	-2.52613	
-0.49985	-0.24748	-0.37643	-2.64467	-0.96612	0.00000	0.00000	-2.65065	0.00000	-1.83177	
0.00000	-2.41917	-1.97686	0.00000	-2.13194	-1.19647	-1.05838	-0.62058	-2.94777	0.00000	
//

Matrix file name: dmatrix_Sn1213_1fin_2.txt
Motif/frequency file name: dDrozo_Sn1213_1fin_2.txt 
Matrix made from:
49
Matrix Features:
AA AT AG AC TA TT TG TC GA GT GG GC CA CT CG CC 
Matrix Length:  11 
MaximumScore:  0 
MinimumScore:  -53.5546388702128 
Frequency table:
2.0	7.0	27.0	1.0	1.0	17.0	0.0	0.0	0.0	0.0	2.0	
3.0	0.0	0.0	2.0	0.0	0.0	0.0	1.0	0.0	0.0	3.0	
10.0	4.0	8.0	5.0	0.0	30.0	19.0	0.0	0.0	0.0	4.0	
0.0	0.0	0.0	31.0	0.0	0.0	0.0	0.0	0.0	0.0	4.0	
0.0	2.0	2.0	0.0	2.0	0.0	0.0	0.0	0.0	0.0	1.0	
0.0	0.0	0.0	0.0	0.0	0.0	0.0	0.0	0.0	0.0	8.0	
0.0	2.0	2.0	0.0	0.0	0.0	0.0	0.0	47.0	0.0	2.0	
9.0	0.0	0.0	0.0	0.0	0.0	0.0	0.0	2.0	0.0	0.0	
1.0	8.0	10.0	0.0	5.0	0.0	1.0	0.0	0.0	13.0	0.0	
0.0	2.0	0.0	0.0	0.0	0.0	0.0	41.0	0.0	11.0	0.0	
0.0	4.0	0.0	0.0	0.0	0.0	22.0	0.0	0.0	0.0	0.0	
11.0	0.0	0.0	10.0	0.0	0.0	7.0	0.0	0.0	23.0	0.0	
8.0	18.0	0.0	0.0	39.0	2.0	0.0	0.0	0.0	0.0	12.0	
1.0	2.0	0.0	0.0	0.0	0.0	0.0	7.0	0.0	0.0	4.0	
4.0	0.0	0.0	0.0	0.0	0.0	0.0	0.0	0.0	0.0	2.0	
0.0	0.0	0.0	0.0	2.0	0.0	0.0	0.0	0.0	2.0	7.0	
//
Matrix:
-2.44588	-1.50572	0.00000	-4.20288	-4.22465	-1.32231	-5.28701	-5.53878	-5.53400	-4.96381	-2.35355	
-1.78433	-4.28293	-4.12673	-3.25146	-5.05414	-4.98429	-5.02704	-4.19024	-5.27262	-4.70208	-1.68587	
-0.08149	-1.31084	-0.46174	-1.83895	-4.55866	0.00000	-0.50053	-4.78543	-4.78082	-4.21081	-0.90819	
-3.45843	-3.77107	-3.61506	0.00000	-4.54366	-4.47412	-4.51735	-4.76904	-4.76340	-4.19323	-0.88983	
-3.83004	-2.36074	-2.20431	-4.89178	-3.13169	-4.84260	-4.88552	-5.13651	-5.13119	-4.56012	-2.64251	
-4.20198	-4.51341	-4.35690	-5.26305	-5.28376	-5.21363	-5.25616	-5.50711	-5.50112	-4.93002	-0.93276	
-3.63488	-2.16589	-2.00972	-4.69738	-4.71904	-4.64941	-4.69244	-4.94384	0.00000	-4.36736	-1.75726	
-0.21006	-3.80760	-3.65103	-4.55778	-4.57936	-4.50942	-4.55210	-4.80360	-3.01704	-4.22746	-3.39830	
-2.37390	-0.60692	-0.22820	-4.52584	-1.85023	-4.47878	-3.43402	-4.77433	-4.76952	-0.54620	-3.37039	
-3.49303	-2.02397	-3.64895	-4.55542	-4.57668	-4.50740	-4.55011	0.00000	-4.79630	-0.73969	-3.39691	
-3.12052	-0.95838	-3.27703	-4.18325	-4.20520	-4.13567	0.00000	-4.43088	-4.42617	-3.85582	-3.02619	
0.00000	-3.79840	-3.64313	-1.15986	-4.57225	-4.50336	-1.51275	-4.79843	-4.79352	0.00000	-3.39476	
-0.49897	0.00000	-3.82255	-4.72944	0.00000	-2.90121	-4.72583	-4.97741	-4.97249	-4.40196	0.00000	
-2.34363	-1.96255	-3.58759	-4.49426	-4.51549	-4.44536	-4.48841	-1.70542	-4.73399	-4.16287	-0.85931	
-0.83344	-3.62054	-3.46507	-4.37215	-4.39450	-4.32516	-4.36856	-4.62026	-4.61536	-4.04521	-1.43560	
-3.16160	-3.47462	-3.31962	-4.22664	-2.46754	-4.17986	-4.22322	-4.47541	-4.47052	-2.11913	-0.03776	
//

=== M00060 Sn ========================================================================================================= <2210>

Matrix file name: matrix_Sn2210_3fin_4.txt
Motif/frequency file name: mDrozo_Sn2210_3fin_4.txt 
Matrix made from:
162
Matrix Features:
A T G C 
Matrix Length:  9 
MaximumScore:  0 
MinimumScore:  -31.8107728120682 
Frequency table:
21.0	106.0	100.0	24.0	77.0	3.0	12.0	0.0	0.0	
0.0	0.0	0.0	0.0	0.0	0.0	70.0	140.0	0.0	
88.0	51.0	56.0	3.0	85.0	159.0	50.0	0.0	162.0	
53.0	5.0	6.0	135.0	0.0	0.0	30.0	22.0	0.0	
//
Matrix:
-1.86702	0.00000	0.00000	-2.15372	-0.53313	-3.60902	-1.86113	-3.66286	-4.22782	
-3.60739	-3.35881	-3.30009	-4.02616	-3.57058	-4.19594	-0.08344	0.00000	-4.21287	
0.00000	-0.29733	-0.14561	-3.00369	0.00000	0.00000	0.00000	-3.22896	0.00000	
-0.51426	-2.62718	-2.38687	0.00000	-3.15699	-3.78299	-0.51819	-1.43844	-3.80130	
//

Matrix file name: dmatrix_Sn2210_1fin_2.txt
Motif/frequency file name: dDrozo_Sn2210_1fin_2.txt 
Matrix made from:
69
Matrix Features:
AA AT AG AC TA TT TG TC GA GT GG GC CA CT CG CC 
Matrix Length:  10 
MaximumScore:  0 
MinimumScore:  -48.8292589874285 
Frequency table:
14.0	30.0	0.0	1.0	12.0	0.0	0.0	0.0	0.0	7.0	
3.0	0.0	0.0	0.0	0.0	0.0	8.0	0.0	0.0	0.0	
4.0	15.0	2.0	0.0	39.0	12.0	0.0	0.0	0.0	7.0	
0.0	1.0	36.0	0.0	16.0	0.0	0.0	0.0	0.0	6.0	
3.0	4.0	0.0	0.0	0.0	0.0	0.0	0.0	0.0	5.0	
0.0	0.0	0.0	0.0	0.0	0.0	0.0	3.0	0.0	15.0	
4.0	3.0	0.0	0.0	0.0	0.0	1.0	55.0	1.0	6.0	
0.0	2.0	0.0	0.0	0.0	0.0	0.0	2.0	2.0	2.0	
10.0	2.0	0.0	2.0	0.0	8.0	0.0	0.0	20.0	1.0	
3.0	0.0	0.0	0.0	0.0	1.0	44.0	0.0	28.0	0.0	
0.0	9.0	0.0	0.0	2.0	24.0	0.0	1.0	0.0	0.0	
3.0	0.0	28.0	0.0	0.0	8.0	8.0	0.0	16.0	0.0	
19.0	2.0	1.0	64.0	0.0	0.0	0.0	0.0	0.0	6.0	
3.0	0.0	0.0	0.0	0.0	0.0	8.0	0.0	0.0	2.0	
3.0	1.0	0.0	2.0	0.0	16.0	0.0	8.0	0.0	6.0	
0.0	0.0	2.0	0.0	0.0	0.0	0.0	0.0	2.0	6.0	
//
Matrix:
-0.86631	-0.06117	-5.19326	-4.71984	-1.93250	-5.12683	-5.36250	-5.44356	-4.91121	-0.90889	
-2.15009	-4.04650	-4.93550	-5.30217	-4.99932	-4.86711	-2.18144	-5.18240	-4.64944	-3.43366	
-1.36468	0.00000	-2.90480	-4.80670	0.00000	-1.04697	-4.60883	-4.69036	-4.15831	-0.15654	
-3.57774	-2.69392	0.00000	-4.79198	-0.87594	-4.35736	-4.59258	-4.67337	-4.14047	-0.29254	
-2.00911	-1.67782	-4.79420	-5.16111	-4.85794	-4.72537	-4.96021	-5.04047	-4.50768	-0.84120	
-4.32049	-4.27654	-5.16572	-5.53241	-5.22880	-5.09612	-5.33090	-3.47135	-4.87766	-0.11228	
-1.52690	-1.77125	-4.60028	-4.96745	-4.66493	-4.53250	-3.92654	0.00000	-3.47404	-0.46667	
-3.61421	-2.03692	-4.46050	-4.82772	-4.52477	-4.39237	-4.62725	-3.17377	-2.64099	-1.42525	
-0.43779	-2.00478	-4.42842	-3.26177	-4.49376	-1.44171	-4.59793	-4.67920	-0.31007	-2.09049	
-1.67227	-3.56901	-4.45829	-4.82528	-4.52251	-3.54931	0.00000	-4.70618	0.00000	-2.95791	
-3.24018	-0.15878	-4.08621	-4.45362	-2.61684	0.00000	-4.25482	-3.49481	-3.80394	-2.58779	
-1.66585	-3.56273	-0.27984	-4.82064	-4.51831	-1.46652	-1.70171	-4.70328	-0.55734	-2.95592	
0.00000	-2.20787	-3.79109	0.00000	-4.69763	-4.56587	-4.80104	-4.88219	-4.34976	-0.50115	
-1.61122	-3.50740	-4.39700	-4.76408	-4.46078	-4.32843	-1.64290	-4.64361	-4.11064	-1.36063	
-1.48790	-2.54349	-4.27471	-3.10828	-4.34026	-0.59506	-4.44424	-1.60466	-3.99253	-0.14501	
-3.28135	-3.23933	-2.59532	-4.49724	-4.19507	-4.06341	-4.29942	-4.38043	-2.31393	0.00000	
//

=== M00044 Sn ========================================================================================================= <914>

Matrix file name: matrix_Sn_4fin_5.txt
Motif/frequency file name: mDrozo_Sn_4fin_5.txt 
Matrix made from:
61
Matrix Features:
A T G C 
Matrix Length:  14 
MaximumScore:  0 
MinimumScore:  -35.8927831675976 
Frequency table:
12.0	26.0	4.0	0.0	60.0	2.0	0.0	25.0	0.0	5.0	1.0	5.0	19.0	6.0	
21.0	2.0	10.0	0.0	1.0	32.0	0.0	35.0	0.0	36.0	52.0	6.0	24.0	5.0	
10.0	33.0	18.0	2.0	0.0	21.0	0.0	0.0	59.0	17.0	8.0	37.0	14.0	8.0	
18.0	0.0	29.0	59.0	0.0	6.0	61.0	1.0	2.0	3.0	0.0	13.0	4.0	42.0	
//
Matrix:
-0.83342	-0.67421	-2.40875	-3.74686	0.00000	-2.06016	-3.77975	-0.34896	-3.75397	-1.98783	-2.82277	-2.43608	-0.24861	-2.37273	
-0.26467	-2.50318	-1.48255	-3.73639	-2.94056	-0.00228	-3.76776	0.00000	-3.74095	0.00000	0.00000	-2.23915	0.00000	-2.53956	
-0.58019	0.00000	-0.46909	-2.65019	-2.90046	0.00000	-3.34458	-2.37437	0.00000	-0.32906	-1.45114	0.00000	-0.11935	-1.65050	
0.00000	-2.74562	0.00000	0.00000	-2.90807	-1.26027	0.00000	-1.99776	-2.66565	-2.07117	-2.77965	-1.05327	-1.37975	0.00000	
//

Matrix file name: dmatrix_Sn_5fin_6.txt
Motif/frequency file name: dDrozo_Sn_5fin_6.txt 
Matrix made from:
185
Matrix Features:
AA AT AG AC TA TT TG TC GA GT GG GC CA CT CG CC 
Matrix Length:  10 
MaximumScore:  0 
MinimumScore:  -50.8846022369062 
Frequency table:
15.0	0.0	10.0	0.0	0.0	0.0	0.0	0.0	0.0	0.0	
22.0	2.0	0.0	38.0	0.0	0.0	0.0	0.0	20.0	0.0	
0.0	0.0	3.0	48.0	2.0	0.0	2.0	0.0	0.0	0.0	
0.0	13.0	92.0	2.0	67.0	0.0	0.0	0.0	0.0	0.0	
0.0	0.0	5.0	0.0	0.0	0.0	0.0	0.0	0.0	1.0	
0.0	0.0	0.0	0.0	0.0	3.0	0.0	0.0	131.0	93.0	
0.0	0.0	0.0	0.0	0.0	0.0	181.0	0.0	0.0	47.0	
93.0	29.0	0.0	0.0	59.0	2.0	0.0	0.0	0.0	43.0	
0.0	0.0	0.0	0.0	0.0	0.0	0.0	20.0	0.0	0.0	
7.0	0.0	0.0	3.0	4.0	2.0	0.0	131.0	0.0	0.0	
1.0	0.0	0.0	0.0	0.0	0.0	0.0	0.0	0.0	1.0	
25.0	1.0	0.0	2.0	44.0	0.0	0.0	34.0	0.0	0.0	
0.0	105.0	73.0	69.0	0.0	2.0	0.0	0.0	0.0	0.0	
0.0	3.0	0.0	18.0	1.0	176.0	0.0	0.0	33.0	0.0	
0.0	0.0	2.0	0.0	0.0	0.0	2.0	0.0	1.0	0.0	
22.0	32.0	0.0	5.0	8.0	0.0	0.0	0.0	0.0	0.0	
//
Matrix:
-2.55677	-5.07013	-2.98787	-4.64988	-4.82839	-5.82371	-5.64821	-5.46739	-4.76356	-4.42189	
-1.91712	-4.26523	-4.88752	-0.89874	-4.56924	-5.56398	-5.38765	-5.20623	-1.65125	-4.15968	
-4.36525	-4.31581	-3.43760	-0.16966	-3.52658	-5.06982	-4.34658	-4.71420	-4.01067	-3.66954	
-4.35095	-1.88191	0.00000	-3.33299	0.00000	-5.05423	-4.87829	-4.69721	-3.99283	-3.65139	
-4.72200	-4.67187	-3.28196	-4.25008	-4.42786	-5.42224	-5.24592	-5.06430	-4.36003	-3.39454	
-5.09370	-5.04323	-5.11774	-4.62138	-4.79871	-4.83956	-5.61661	-5.43486	0.00000	0.00000	
-4.52747	-4.47762	-4.55230	-4.05643	-4.23485	-5.22937	0.00000	-4.87223	-4.16746	-0.12056	
0.00000	-1.11571	-4.41252	-3.91669	-0.16233	-4.54128	-4.91296	-4.73182	-4.02756	-0.06947	
-4.35466	-4.30569	-4.38044	-3.88496	-4.06368	-5.05909	-4.88364	-1.85248	-3.99922	-3.65758	
-2.58443	-4.33570	-4.41031	-2.96083	-2.85132	-4.53928	-4.91096	0.00000	-4.02562	-3.68393	
-3.39020	-3.96376	-4.03823	-3.54260	-3.72097	-4.71599	-4.54053	-4.35971	-3.65630	-2.69062	
-1.30504	-3.70623	-4.40514	-3.36165	-0.44922	-5.08390	-4.90793	-1.34593	-4.02334	-3.68194	
-4.55872	0.00000	-0.43890	0.00000	-4.26755	-4.71478	-5.08675	-4.90602	-4.20212	-3.86000	
-4.32412	-3.32066	-4.34902	-1.10786	-3.40751	0.00000	-4.84912	-4.66745	-0.61166	-3.62087	
-4.20079	-4.15125	-3.67877	-3.73147	-3.91018	-4.90559	-4.18198	-4.54900	-3.22170	-3.50386	
-1.10870	-0.68547	-4.08155	-2.12196	-1.83073	-4.76028	-4.58513	-4.40426	-3.70049	-3.35885	
//

===  M00666 Sry beta =========================================================================================================

Matrix file name: matrix_Srybeta_2fin_3.txt
Motif/frequency file name: mDrozo_Srybeta_2fin_3.txt 
Matrix made from:
69
Matrix Features:
A T G C 
Matrix Length:  11 
MaximumScore:  0 
MinimumScore:  -32.6200361623801 
Frequency table:
4.0	7.0	0.0	14.0	0.0	69.0	10.0	0.0	51.0	0.0	0.0	
20.0	43.0	3.0	11.0	0.0	0.0	39.0	0.0	17.0	0.0	69.0	
10.0	10.0	26.0	26.0	1.0	0.0	12.0	0.0	0.0	2.0	0.0	
35.0	9.0	40.0	18.0	68.0	0.0	8.0	69.0	1.0	67.0	0.0	
//
Matrix:
-2.59655	-1.82598	-3.47546	-1.05372	-4.00587	0.00000	-1.37424	-4.02052	0.00000	-3.99124	-3.60881	
-0.97698	0.00000	-3.00634	-1.28344	-3.99376	-3.58082	0.00000	-4.00674	-1.08430	-3.97630	0.00000	
-1.24530	-1.03456	-0.42320	0.00000	-3.14790	-3.15912	-0.75741	-3.58617	-2.85710	-3.50436	-3.17484	
0.00000	-1.14711	0.00000	-0.37554	0.00000	-3.16674	-1.17052	0.00000	-2.44100	0.00000	-3.18200	
//

Matrix file name: dmatrix_Srybeta_2fin_3.txt
Motif/frequency file name: dDrozo_Srybeta_2fin_3.txt 
Matrix made from:
91
Matrix Features:
AA AT AG AC TA TT TG TC GA GT GG GC CA CT CG CC 
Matrix Length:  10 
MaximumScore:  0 
MinimumScore:  -50.3179269661242 
Frequency table:
0.0	1.0	0.0	0.0	0.0	0.0	0.0	0.0	0.0	0.0	
0.0	2.0	0.0	0.0	58.0	0.0	0.0	0.0	0.0	0.0	
6.0	0.0	0.0	0.0	33.0	0.0	0.0	0.0	0.0	9.0	
6.0	6.0	14.0	0.0	0.0	0.0	0.0	38.0	0.0	0.0	
9.0	0.0	0.0	0.0	0.0	0.0	0.0	0.0	0.0	54.0	
13.0	8.0	0.0	0.0	0.0	0.0	0.0	0.0	0.0	5.0	
21.0	5.0	0.0	0.0	0.0	0.0	0.0	0.0	0.0	13.0	
11.0	9.0	23.0	0.0	0.0	58.0	0.0	53.0	0.0	4.0	
0.0	1.0	0.0	0.0	0.0	0.0	0.0	0.0	0.0	2.0	
8.0	6.0	0.0	0.0	0.0	0.0	0.0	0.0	0.0	0.0	
0.0	9.0	0.0	0.0	0.0	0.0	0.0	0.0	0.0	0.0	
10.0	11.0	16.0	0.0	0.0	33.0	0.0	0.0	0.0	0.0	
0.0	12.0	0.0	91.0	0.0	0.0	38.0	0.0	9.0	0.0	
1.0	7.0	0.0	0.0	0.0	0.0	53.0	0.0	76.0	0.0	
0.0	2.0	0.0	0.0	0.0	0.0	0.0	0.0	2.0	4.0	
6.0	12.0	38.0	0.0	0.0	0.0	0.0	0.0	4.0	0.0	
//
Matrix:
-4.20101	-3.54902	-5.26562	-5.63613	-4.88391	-5.35922	-5.33370	-5.27018	-5.69562	-4.95746	
-3.94435	-2.59893	-5.00787	-5.37740	0.00000	-5.09949	-5.07314	-5.00902	-5.43386	-4.69525	
-1.09054	-3.35901	-4.51138	-4.88193	-0.06924	-4.60533	-4.58003	-4.51699	-4.94273	-1.44357	
-1.07624	-0.98881	-1.29358	-4.86720	-4.11503	-4.58974	-4.56378	-0.29810	-4.92489	-4.18696	
-1.04183	-3.71507	-4.86657	-5.23633	-4.48337	-4.95776	-4.93141	-4.86709	-5.29209	0.00000	
-1.04580	-1.44268	-5.23808	-5.60763	-4.85423	-5.32850	-5.30210	-5.23765	-5.66207	-2.74923	
0.00000	-1.34707	-4.67265	-5.04268	-4.29037	-4.76488	-4.73880	-4.67502	-5.09952	-1.23183	
-0.50657	-0.61948	-0.83305	-4.90294	-4.15020	0.00000	-4.59845	0.00000	-4.95962	-2.27044	
-3.43602	-2.78457	-4.50079	-4.87121	-4.11920	-4.59460	-4.56913	-4.50582	-4.93128	-2.93569	
-0.82277	-1.02282	-4.53065	-4.90051	-4.14795	-4.62276	-4.59645	-4.53281	-4.95768	-4.21950	
-3.09475	-0.24542	-4.15858	-4.52885	-3.77649	-4.25150	-4.22602	-4.16251	-4.58836	-3.84938	
-0.59320	-0.41041	-1.18858	-4.89586	-4.14374	-0.55859	-4.59342	-4.52990	-4.95540	-4.21751	
-3.64008	-0.50276	-4.70452	0.00000	-4.32307	-4.79825	-0.57033	-4.70881	-2.37264	-4.39557	
-2.84117	-0.80707	-4.46936	-4.83930	-4.08621	-4.56081	0.00000	-4.47024	0.00000	-4.15644	
-3.28215	-1.93699	-4.34708	-4.71772	-3.96569	-4.44110	-4.41543	-4.35179	-3.51948	-2.08882	
-0.77985	0.00000	0.00000	-4.57246	-3.82051	-4.29579	-4.27062	-4.20705	-2.68194	-3.89442	
//

===  M00234 Su(H) =======================================================================================================

Matrix file name: matrix_SuH_1fin_2.txt
Motif/frequency file name: mDrozo_SuH_1fin_2.txt 
Matrix made from:
154
Matrix Features:
A T G C 
Matrix Length:  12 
MaximumScore:  0 
MinimumScore:  -29.9745346467476 
Frequency table:
69.0	11.0	16.0	4.0	16.0	5.0	44.0	19.0	112.0	139.0	78.0	29.0	
25.0	51.0	53.0	3.0	108.0	8.0	24.0	1.0	5.0	4.0	6.0	10.0	
44.0	46.0	12.0	144.0	4.0	132.0	59.0	127.0	19.0	9.0	17.0	22.0	
16.0	46.0	73.0	3.0	26.0	9.0	27.0	7.0	18.0	2.0	53.0	93.0	
//
Matrix:
0.00000	-1.86599	-1.94531	-3.25062	-1.92127	-3.70799	-0.72806	-2.33436	0.00000	0.00000	-0.04065	-1.59215	
-1.00557	-0.32176	-0.73685	-3.36278	0.00000	-3.22567	-1.32139	-3.53909	-3.09519	-2.76580	-2.59064	-2.64162	
-0.01485	0.00000	-1.79804	0.00000	-2.10483	0.00000	0.00000	0.00000	-1.33964	-2.30275	-1.12978	-1.43442	
-1.03390	-0.00751	0.00000	-2.94665	-1.00869	-2.69317	-0.78944	-2.90576	-1.40112	-2.61710	0.00000	0.00000	
//

Matrix file name: dmatrix_SuH_1fin_2.txt
Motif/frequency file name: dDrozo_SuH_1fin_2.txt 
Matrix made from:
388
Matrix Features:
AA AT AG AC TA TT TG TC GA GT GG GC CA CT CG CC 
Matrix Length:  11 
MaximumScore:  0 
MinimumScore:  -46.344520830715 
Frequency table:
8.0	4.0	2.0	8.0	9.0	7.0	29.0	43.0	227.0	144.0	44.0	
40.0	10.0	2.0	6.0	2.0	0.0	1.0	3.0	9.0	14.0	10.0	
44.0	8.0	28.0	5.0	12.0	14.0	96.0	10.0	10.0	19.0	16.0	
35.0	21.0	3.0	2.0	11.0	8.0	6.0	12.0	4.0	125.0	89.0	
1.0	5.0	6.0	1.0	10.0	5.0	7.0	4.0	27.0	2.0	3.0	
18.0	9.0	5.0	3.0	18.0	8.0	2.0	3.0	1.0	2.0	7.0	
60.0	5.0	134.0	3.0	215.0	20.0	41.0	8.0	28.0	1.0	4.0	
14.0	60.0	5.0	8.0	31.0	3.0	3.0	1.0	1.0	18.0	16.0	
30.0	19.0	1.0	22.0	8.0	105.0	30.0	193.0	22.0	7.0	2.0	
8.0	94.0	2.0	259.0	4.0	39.0	10.0	49.0	3.0	10.0	8.0	
47.0	11.0	39.0	20.0	14.0	106.0	114.0	10.0	4.0	2.0	2.0	
13.0	58.0	2.0	34.0	8.0	20.0	14.0	27.0	6.0	33.0	10.0	
4.0	7.0	12.0	3.0	2.0	15.0	2.0	10.0	26.0	6.0	42.0	
13.0	37.0	6.0	6.0	12.0	6.0	3.0	2.0	10.0	4.0	35.0	
31.0	20.0	134.0	6.0	29.0	28.0	28.0	7.0	10.0	0.0	44.0	
22.0	20.0	7.0	2.0	3.0	4.0	2.0	6.0	0.0	1.0	56.0	
//
Matrix:
-2.87725	-3.89151	-4.27603	-4.21289	-3.76707	-3.82542	-2.47683	-2.26594	0.00000	-0.62909	-1.47502	
-1.01174	-2.71848	-4.01888	-4.24229	-4.16512	-4.53092	-4.28464	-4.66803	-2.96634	-2.69811	-2.69441	
-0.41756	-2.44386	-1.72979	-3.92839	-2.72536	-2.37795	-0.52578	-2.97121	-2.36918	-1.90146	-1.73441	
-0.63271	-1.46468	-3.94921	-3.98281	-2.79737	-2.92245	-3.28270	-2.77249	-3.26805	0.00000	0.00000	
-3.26015	-3.27063	-3.62651	-4.59368	-3.26189	-3.76092	-3.49673	-4.23857	-1.72630	-3.65459	-3.75641	
-2.04124	-3.05432	-4.18023	-5.16584	-3.04499	-3.66195	-4.27265	-4.89686	-4.09256	-4.02448	-3.27880	
-0.27016	-3.07578	-0.32584	-4.60017	0.00000	-2.18145	-1.53598	-3.35276	-1.49693	-3.70294	-3.27663	
-1.58589	-0.45139	-3.47436	-3.47975	-1.79698	-3.93857	-4.01060	-3.99245	-3.38967	-1.97218	-1.75018	
-0.79037	-1.56810	-3.75209	-2.43620	-3.11987	-0.35258	-1.67798	0.00000	-1.56942	-2.88837	-2.95423	
-2.14322	0.00000	-3.54110	0.00000	-3.84198	-1.37161	-2.80464	-1.39816	-3.58863	-2.55813	-2.44194	
0.00000	-1.77296	-1.04624	-2.18892	-2.21775	0.00000	0.00000	-2.61666	-2.93083	-2.95028	-2.61003	
-1.65062	-0.47609	-3.53527	-2.02553	-3.14441	-2.03539	-2.46476	-1.99095	-2.89271	-1.36212	-2.21664	
-3.00979	-2.77064	-2.77042	-4.63224	-3.86258	-2.50211	-3.74232	-3.16318	-1.60534	-3.24529	-0.95975	
-1.59635	-0.87096	-3.22860	-3.70390	-2.68218	-3.18136	-3.94691	-3.68711	-2.32236	-3.41167	-0.90276	
-0.60342	-1.36294	0.00000	-3.58180	-1.67881	-1.52072	-1.59347	-3.16271	-2.20372	-3.69915	-0.55706	
-0.80018	-1.21702	-2.80648	-3.68742	-3.80172	-3.32133	-3.23971	-3.17201	-3.38033	-3.23590	-0.17083	
//

=== M01092 TCF_Q6 =========================================================================================================

Matrix file name: matrix_TCF_Q6_3fin_4.txt
Motif/frequency file name: mDrozo_TCF_Q6_3fin_4.txt 
Matrix made from:
591
Matrix Features:
A T G C 
Matrix Length:  13 
MaximumScore:  0 
MinimumScore:  -30.2034280637054 
Frequency table:
168.0	74.0	163.0	56.0	524.0	43.0	339.0	460.0	577.0	569.0	201.0	52.0	184.0	
91.0	86.0	60.0	396.0	42.0	474.0	31.0	57.0	0.0	9.0	36.0	42.0	57.0	
298.0	269.0	186.0	63.0	18.0	29.0	22.0	67.0	4.0	2.0	321.0	188.0	166.0	
34.0	162.0	182.0	76.0	7.0	45.0	199.0	7.0	10.0	11.0	33.0	309.0	184.0	
//
Matrix:
-1.00864	-1.72600	-0.56746	-1.96692	0.00000	-2.41193	0.00000	0.00000	0.00000	0.00000	-0.90272	-2.20920	-0.42675	
-1.61228	-1.56588	-1.55649	0.00000	-2.51239	0.00000	-2.37964	-2.07524	-3.38907	-2.99015	-2.60790	-2.40782	-1.58335	
0.00000	0.00000	0.00000	-1.41400	-2.20982	-2.37093	-2.30007	-1.49171	-2.77868	-2.85479	0.00000	-0.48963	-0.09544	
-2.17826	-0.51461	-0.02958	-1.23394	-2.56796	-1.93928	-0.10552	-2.43793	-2.55623	-2.50848	-2.28226	0.00000	0.00000	
//

Matrix file name: dmatrix_TCF_Q6_1fin_2.txt
Motif/frequency file name: dDrozo_TCF_Q6_1fin_2.txt 
Matrix made from:
59
Matrix Features:
AA AT AG AC TA TT TG TC GA GT GG GC CA CT CG CC 
Matrix Length:  14 
MaximumScore:  0 
MinimumScore:  -53.8763614784155 
Frequency table:
6.0	5.0	3.0	8.0	11.0	1.0	6.0	49.0	59.0	34.0	2.0	1.0	3.0	2.0	
6.0	1.0	9.0	1.0	24.0	0.0	0.0	0.0	0.0	4.0	4.0	1.0	4.0	7.0	
6.0	0.0	2.0	0.0	1.0	0.0	0.0	0.0	0.0	19.0	14.0	2.0	6.0	6.0	
8.0	1.0	7.0	0.0	14.0	10.0	0.0	0.0	0.0	2.0	14.0	0.0	4.0	8.0	
0.0	2.0	2.0	11.0	0.0	2.0	1.0	4.0	0.0	0.0	0.0	1.0	5.0	1.0	
5.0	0.0	8.0	4.0	5.0	2.0	1.0	0.0	0.0	0.0	2.0	2.0	0.0	0.0	
4.0	7.0	6.0	3.0	1.0	3.0	2.0	0.0	0.0	0.0	2.0	1.0	1.0	3.0	
1.0	7.0	0.0	0.0	0.0	25.0	0.0	0.0	0.0	0.0	0.0	3.0	4.0	1.0	
0.0	8.0	3.0	16.0	0.0	0.0	9.0	5.0	0.0	0.0	2.0	6.0	6.0	2.0	
1.0	4.0	0.0	0.0	3.0	1.0	0.0	0.0	0.0	0.0	1.0	6.0	1.0	3.0	
5.0	3.0	2.0	0.0	0.0	0.0	0.0	0.0	0.0	0.0	7.0	1.0	0.0	1.0	
12.0	0.0	5.0	0.0	0.0	1.0	0.0	0.0	0.0	0.0	9.0	12.0	0.0	9.0	
1.0	6.0	1.0	15.0	0.0	3.0	33.0	1.0	0.0	0.0	0.0	9.0	9.0	8.0	
4.0	11.0	1.0	1.0	0.0	1.0	3.0	0.0	0.0	0.0	0.0	1.0	0.0	3.0	
0.0	0.0	6.0	0.0	0.0	6.0	3.0	0.0	0.0	0.0	2.0	3.0	8.0	3.0	
0.0	4.0	4.0	0.0	0.0	4.0	1.0	0.0	0.0	0.0	0.0	10.0	8.0	2.0	
//
Matrix:
-1.43462	-1.58361	-1.61622	-1.45942	-1.03746	-3.95269	-2.26691	0.00000	0.00000	-0.17186	-2.71600	-3.36645	-2.04413	-2.24404	
-1.17954	-2.93753	-0.26171	-3.28196	0.00000	-4.35625	-4.46138	-4.29413	-4.47902	-2.05182	-1.76216	-3.10531	-1.49464	-0.72884	
-0.67913	-3.09854	-1.26608	-3.44438	-2.68043	-3.85864	-3.96492	-3.79868	-3.98459	0.00000	-0.01678	-1.91995	-0.59766	-0.39278	
-0.37814	-2.42422	0.00000	-3.43087	-0.02698	-0.88039	-3.95009	-3.78339	-3.96883	-2.23532	0.00000	-3.25750	-0.98610	-0.08740	
-3.49184	-2.10368	-1.62491	-0.74363	-3.69856	-2.86063	-3.65906	-2.10528	-4.33801	-3.95804	-3.66813	-2.96377	-1.12987	-2.53286	
-1.59374	-3.82990	-0.61054	-2.12674	-1.79879	-3.23153	-4.02998	-4.52360	-4.70822	-4.32788	-2.68372	-2.64021	-3.76991	-3.56328	
-1.24810	-0.65457	-0.33009	-1.84660	-2.84152	-2.25973	-2.77093	-3.95844	-4.14361	-3.76377	-2.12014	-2.77039	-2.54612	-1.24191	
-2.49436	-0.51511	-2.64345	-3.46751	-3.36338	0.00000	-3.98565	-3.81883	-4.00397	-3.62400	-3.33456	-1.53168	-1.01991	-2.20064	
-3.12188	-0.34759	-0.84967	0.00000	-3.33032	-3.84841	-1.09589	-1.51711	-3.97357	-3.59415	-1.95109	-0.80991	-0.58604	-1.47915	
-2.49224	-1.07270	-2.64120	-3.46493	-1.60080	-3.21664	-3.98330	-3.81641	-4.00184	-3.62199	-2.67153	-0.83703	-2.40454	-1.10040	
-0.50973	-0.98634	-0.91349	-3.09166	-2.98824	-3.50569	-3.61126	-3.44460	-3.63022	-3.25036	-0.35398	-2.25694	-2.69412	-1.82629	
0.00000	-3.11222	-0.36368	-3.45818	-3.35472	-3.21143	-3.97868	-3.81193	-3.99771	-3.61875	-0.47127	-0.14142	-3.06373	0.00000	
-2.66536	-0.83991	-2.15335	-0.26951	-3.53476	-2.29191	0.00000	-3.33028	-4.17726	-3.79775	-3.50848	-0.60762	-0.38403	-0.29610	
-1.04583	0.00000	-1.91903	-2.74239	-3.29954	-3.15510	-2.16230	-3.75475	-3.93991	-3.56004	-3.27040	-2.56594	-3.00261	-1.03711	
-2.96723	-2.93369	-0.00318	-3.28029	-3.17744	-1.24192	-2.04098	-3.63401	-3.81943	-3.44048	-1.79736	-1.34934	-0.14463	-0.92043	
-2.82158	-0.74066	-0.26266	-3.13386	-3.03044	-1.50097	-2.99342	-3.48806	-3.67398	-3.29451	-3.00617	0.00000	0.00000	-1.18093	
//

===  M00679 Tll =========================================================================================================

Matrix file name: matrix_Tll_3fin_4.txt
Motif/frequency file name: mDrozo_Tll_3fin_4.txt 
Matrix made from:
93
Matrix Features:
A T G C 
Matrix Length:  7 
MaximumScore:  0 
MinimumScore:  -24.5970427431885 
Frequency table:
93.0	0.0	8.0	0.0	91.0	93.0	25.0	
0.0	31.0	85.0	27.0	2.0	0.0	20.0	
0.0	62.0	0.0	0.0	0.0	0.0	13.0	
0.0	0.0	0.0	66.0	0.0	0.0	35.0	
//
Matrix:
0.00000	-4.07392	-2.37582	-4.12881	0.00000	0.00000	-0.76268	
-4.03408	-1.11489	0.00000	-1.30692	-3.80388	-4.03117	-0.97109	
-3.61184	0.00000	-3.53438	-3.69506	-3.59003	-3.61203	-0.98320	
-3.61914	-3.64746	-3.54199	0.00000	-3.59743	-3.61924	0.00000	
//

Matrix file name: dmatrix_Tll4_d5.txt
Motif/frequency file name: Tll_Drozo4_d5.txt 
Matrix made from:
874
Matrix Features:
AA AT AG AC TA TT TG TC GA GT GG GC CA CT CG CC 
Matrix Length: 5 
Frequency table:
0.0	0.0	0.0	0.0	90.0	
0.0	0.0	0.0	0.0	45.0	
839.0	0.0	0.0	0.0	111.0	
0.0	0.0	0.0	0.0	69.0	
0.0	0.0	0.0	141.0	57.0	
0.0	0.0	452.0	311.0	162.0	
31.0	0.0	0.0	0.0	104.0	
0.0	0.0	422.0	0.0	140.0	
0.0	0.0	0.0	0.0	84.0	
0.0	874.0	0.0	0.0	0.0	
0.0	0.0	0.0	0.0	12.0	
0.0	0.0	0.0	0.0	0.0	
0.0	0.0	0.0	174.0	0.0	
0.0	0.0	0.0	152.0	0.0	
4.0	0.0	0.0	96.0	0.0	
0.0	0.0	0.0	0.0	0.0	
//
Matrix:
-6.48035	-6.50351	-5.77447	-4.81822	-1.17687	
-6.22139	-6.24388	-5.51396	-4.55682	-1.60832	
0.00000	-5.75083	-5.02161	-4.06540	-0.21516	
-5.71204	-5.73503	-5.00517	-4.04858	-0.67291	
-6.07966	-6.10191	-5.37193	-0.47089	-1.22981	
-6.45108	-6.47317	-0.63425	-0.05090	-0.55568	
-3.45904	-5.91068	-5.18096	-4.22386	-0.43781	
-5.74724	-5.77022	0.00000	-4.08338	0.00000	
-5.71700	-5.74025	-5.01070	-4.05435	-0.48224	
-5.74554	0.00000	-5.03857	-4.08157	-3.93510	
-5.37510	-5.39781	-4.66851	-3.71220	-2.08546	
-5.74145	-5.76427	-5.03526	-4.07898	-3.93284	
-5.92052	-5.94307	-5.21405	-0.10320	-4.11103	
-5.68390	-5.70617	-4.97634	0.00000	-3.87236	
-5.18110	-5.58569	-4.85686	-0.34077	-3.75484	
-5.41818	-5.44208	-4.71313	-3.75673	-3.61060	
//

===  M01103 TWI =======================================================================================================

Matrix file name: matrix_TWI_2fin_3.txt
Motif/frequency file name: mDrozo_TWI_2fin_3.txt 
Matrix made from:
141
Matrix Features:
A T G C 
Matrix Length:  12 
MaximumScore:  0 
MinimumScore:  -35.7222630126251 
Frequency table:
15.0	47.0	2.0	25.0	0.0	0.0	0.0	5.0	6.0	19.0	6.0	8.0	
8.0	2.0	98.0	3.0	116.0	4.0	113.0	70.0	42.0	53.0	33.0	21.0	
9.0	90.0	28.0	105.0	3.0	133.0	21.0	65.0	34.0	17.0	102.0	25.0	
109.0	2.0	13.0	8.0	22.0	4.0	7.0	1.0	59.0	52.0	0.0	87.0	
//
Matrix:
-2.41091	-1.08491	-2.76635	-1.86997	-3.32312	-3.88277	-3.29800	-2.99957	-2.71278	-1.43408	-3.26757	-2.81332	
-3.02986	-3.09538	0.00000	-3.09947	0.00000	-3.20488	0.00000	-0.34713	-0.75300	-0.39364	-1.54787	-1.83299	
-2.48667	0.00000	-0.82857	0.00000	-2.35213	0.00000	-1.26096	0.00000	-0.54376	-1.11081	0.00000	-1.23989	
0.00000	-2.67794	-1.60334	-2.58213	-1.24721	-2.79016	-2.36731	-2.52746	0.00000	0.00000	-3.19007	0.00000	
//

Matrix file name: dmatrix_TWI_1.txt
Motif/frequency file name: dDrozo_TWI_1.txt 
Matrix made from:
19
Matrix Features:
AA AT AG AC TA TT TG TC GA GT GG GC CA CT CG CC 
Matrix Length:  13 
MaximumScore:  0 
MinimumScore:  -58.4128079279844 
Frequency table:
4.0	0.0	0.0	0.0	0.0	0.0	0.0	0.0	1.0	0.0	0.0	0.0	0.0	
0.0	11.0	0.0	5.0	0.0	0.0	0.0	0.0	1.0	1.0	1.0	1.0	3.0	
0.0	1.0	0.0	0.0	0.0	0.0	0.0	1.0	0.0	4.0	0.0	0.0	1.0	
0.0	0.0	0.0	0.0	0.0	0.0	0.0	0.0	1.0	0.0	1.0	1.0	1.0	
0.0	0.0	4.0	0.0	0.0	0.0	1.0	1.0	0.0	0.0	0.0	0.0	0.0	
0.0	0.0	0.0	0.0	0.0	0.0	9.0	3.0	3.0	2.0	0.0	1.0	3.0	
0.0	0.0	12.0	0.0	19.0	0.0	6.0	5.0	0.0	5.0	0.0	0.0	3.0	
0.0	0.0	0.0	0.0	0.0	0.0	0.0	2.0	2.0	0.0	5.0	2.0	0.0	
0.0	0.0	1.0	0.0	0.0	0.0	0.0	2.0	2.0	0.0	2.0	0.0	0.0	
0.0	5.0	0.0	13.0	0.0	16.0	2.0	2.0	2.0	0.0	2.0	0.0	0.0	
1.0	1.0	1.0	0.0	0.0	3.0	1.0	2.0	0.0	0.0	2.0	0.0	0.0	
0.0	0.0	1.0	0.0	0.0	0.0	0.0	1.0	4.0	0.0	6.0	2.0	1.0	
8.0	0.0	0.0	0.0	0.0	0.0	0.0	0.0	2.0	2.0	0.0	5.0	1.0	
0.0	0.0	0.0	1.0	0.0	0.0	0.0	0.0	1.0	2.0	0.0	4.0	4.0	
5.0	1.0	0.0	0.0	0.0	0.0	0.0	0.0	0.0	3.0	0.0	1.0	0.0	
1.0	0.0	0.0	0.0	0.0	0.0	0.0	0.0	0.0	0.0	0.0	2.0	2.0	
//
Matrix:
-1.25418	-4.52195	-4.94636	-5.16887	-5.40655	-5.37705	-4.25463	-4.07224	-2.12687	-4.07376	-4.40070	-4.05575	-4.05605	
-4.25341	0.00000	-4.68998	-1.43357	-5.14906	-5.11884	-3.99572	-3.81278	-1.86674	-1.94469	-2.27098	-1.92585	-0.82679	
-3.75329	-1.89831	-4.19096	-4.41377	-4.65181	-4.62225	-3.50001	-1.44976	-3.24157	-0.06564	-3.64755	-3.30268	-1.43502	
-3.73994	-3.75340	-4.17743	-4.39966	-4.63739	-4.60750	-3.48486	-3.30280	-1.35697	-3.30373	-1.76180	-1.41713	-1.41742	
-4.11273	-4.12528	-1.29444	-4.77092	-5.00807	-4.97746	-1.98599	-1.80290	-3.59406	-3.67160	-3.99771	-3.65235	-3.65214	
-4.48486	-4.49718	-4.92086	-5.14218	-5.37879	-5.34848	-0.15972	-1.07513	-0.99700	-1.47997	-4.36756	-2.15361	-1.05438	
-3.91671	-3.92942	0.00000	-4.57524	0.00000	-4.78269	0.00000	0.00000	-3.39997	0.00000	-3.80463	-3.45940	-0.49253	
-3.77666	-3.78995	-4.21423	-4.43587	-4.67317	-4.64333	-3.52041	-0.77619	-0.69868	-3.33803	-0.18675	-0.75783	-3.31945	
-3.74312	-3.75600	-2.31197	-4.40273	-4.64118	-4.61183	-3.48924	-0.74573	-0.66878	-3.30889	-1.07438	-3.29111	-3.29142	
-3.77482	-0.30984	-4.21179	0.00000	-4.67069	0.00000	-0.95645	-0.77420	-0.69658	-3.33601	-1.10137	-3.31785	-3.31807	
-1.53309	-1.54586	-1.97026	-4.06080	-4.29886	-1.30171	-1.27809	-0.40240	-2.88695	-2.96497	-0.73016	-2.94681	-2.94618	
-3.76723	-3.78028	-2.33644	-4.42724	-4.66533	-4.63641	-3.51365	-1.46309	0.00000	-3.33314	0.00000	-0.75437	-1.44784	
0.00000	-3.96044	-4.38543	-4.60724	-4.84471	-4.81511	-3.69300	-3.51095	-0.87250	-0.95031	-3.83888	-0.01640	-1.62616	
-3.71410	-3.72640	-4.15030	-2.50389	-4.60947	-4.57949	-3.45672	-3.27351	-1.32789	-0.71240	-3.60026	0.00000	0.00000	
-0.11081	-1.73361	-4.02685	-4.24957	-4.48773	-4.45831	-3.33592	-3.15324	-3.07627	-0.18805	-3.48221	-1.26884	-3.13795	
-1.57436	-3.45621	-3.88076	-4.10309	-4.34143	-4.31217	-3.19000	-3.00788	-2.93080	-3.00960	-3.33681	-0.43078	-0.43169	
//

=== M00018 Ubx =========================================================================================================

Matrix file name: matrix_Ubx48_3fin_4.txt
Motif/frequency file name: mDrozo_Ubx48_3fin_4.txt 
Matrix made from:
4191
Matrix Features:
A T G C 
Matrix Length:  5 
MaximumScore:  0 
MinimumScore:  -16.1288021238787 
Frequency table:
71.0	0.0	1313.0	1185.0	0.0	
2912.0	4125.0	583.0	937.0	2950.0	
601.0	31.0	545.0	1906.0	312.0	
607.0	35.0	1750.0	163.0	929.0	
//
Matrix:
-3.72627	-4.37908	-0.71332	-0.90856	-4.04536	
0.00000	0.00000	-1.51176	-1.12949	0.00000	
-1.15702	-3.48089	-1.15926	0.00000	-1.82784	
-1.15432	-3.44123	0.00000	-2.46633	-0.74398	
//

Matrix file name: dmatrix_Ubx48_3fin_4.txt
Motif/frequency file name: dDrozo_Ubx48_3fin_4.txt 
Matrix made from:
943
Matrix Features:
AA AT AG AC TA TT TG TC GA GT GG GC CA CT CG CC 
Matrix Length:  6 
MaximumScore:  0 
MinimumScore:  -27.2776055276931 
Frequency table:
31.0	0.0	0.0	220.0	0.0	0.0	
107.0	149.0	0.0	0.0	509.0	0.0	
100.0	0.0	0.0	0.0	0.0	0.0	
82.0	0.0	0.0	0.0	434.0	0.0	
41.0	0.0	220.0	268.0	0.0	98.0	
125.0	409.0	268.0	0.0	0.0	237.0	
52.0	0.0	148.0	0.0	0.0	36.0	
40.0	0.0	307.0	0.0	0.0	138.0	
18.0	0.0	0.0	148.0	0.0	0.0	
125.0	230.0	0.0	0.0	0.0	0.0	
51.0	0.0	0.0	0.0	0.0	0.0	
23.0	0.0	0.0	0.0	0.0	0.0	
59.0	0.0	0.0	307.0	0.0	149.0	
52.0	155.0	0.0	0.0	0.0	128.0	
27.0	0.0	0.0	0.0	0.0	70.0	
10.0	0.0	0.0	0.0	0.0	87.0	
//
Matrix:
-2.12885	-4.90985	-5.19761	-0.89401	-5.57972	-4.39966	
-0.63150	-0.90993	-4.93776	-4.76354	-0.34912	-4.13784	
-0.20433	-4.15685	-4.44460	-4.27147	-4.82708	-3.64720	
-0.38785	-4.14163	-4.42875	-4.25505	0.00000	-3.62945	
-1.44906	-4.50906	-0.66532	-0.29403	-5.17637	-0.67351	
-0.70603	-0.12962	-0.83926	-4.99294	-5.54699	-0.16100	
-1.01969	-4.31735	-0.87018	-4.43051	-4.98517	-1.48412	
-1.14116	-4.17690	0.00000	-4.28997	-4.84474	0.00000	
-1.90894	-4.14623	-4.43375	-0.52641	-4.81580	-3.63597	
0.00000	0.00000	-4.46193	-4.28815	-4.84268	-3.66264	
-0.52559	-3.80392	-4.09143	-3.91799	-4.47350	-3.29288	
-1.68804	-4.17060	-4.45833	-4.28507	-4.84032	-3.66054	
-0.92527	-4.34970	-4.63720	0.00000	-5.01887	-0.09757	
-0.81534	-0.33264	-4.40001	-4.22603	-4.78025	-0.01063	
-1.34899	-3.99186	-4.27987	-4.10674	-4.66208	-0.49698	
-2.19781	-3.84772	-4.13604	-3.96268	-4.51795	-0.13521	
//

=== M00283 Z(Zesta) ======================================================================================================

Matrix file name: matrix_Zesta_2fin_3.txt
Motif/frequency file name: mDrozo_Zesta_2fin_3.txt 
Matrix made from:
411
Matrix Features:
A T G C 
Matrix Length:  9 
MaximumScore:  0 
MinimumScore:  -25.6418761202578 
Frequency table:
197.0	34.0	21.0	8.0	6.0	333.0	19.0	12.0	4.0	
121.0	196.0	335.0	202.0	8.0	34.0	33.0	212.0	59.0	
70.0	159.0	17.0	15.0	370.0	6.0	344.0	7.0	318.0	
23.0	22.0	38.0	186.0	27.0	38.0	15.0	180.0	30.0	
//
Matrix:
0.00000	-1.97683	-2.78133	-2.80458	-3.62337	0.00000	-3.33021	-3.13478	-3.61183	
-0.47661	-0.21380	0.00000	-0.33172	-3.48712	-2.26819	-2.76404	-0.24853	-2.10315	
-0.60050	0.00000	-2.55843	-2.50998	0.00000	-2.64975	0.00000	-2.39785	0.00000	
-1.72071	-1.98532	-1.76173	0.00000	-2.62536	-1.74402	-3.13995	0.00000	-2.36791	
//

Matrix file name: dmatrix_Zesta_1.txt
Motif/frequency file name: dDrozo_Zesta_1.txt 
Matrix made from:
50
Matrix Features:
AA AT AG AC TA TT TG TC GA GT GG GC CA CT CG CC 
Matrix Length:  10 
MaximumScore:  0 
MinimumScore:  -47.4029700183754 
Frequency table:
5.0	5.0	4.0	0.0	0.0	0.0	0.0	0.0	0.0	0.0	
3.0	5.0	2.0	2.0	0.0	0.0	0.0	0.0	1.0	0.0	
4.0	10.0	0.0	0.0	0.0	0.0	50.0	0.0	0.0	0.0	
1.0	0.0	1.0	2.0	0.0	0.0	0.0	0.0	0.0	0.0	
3.0	1.0	0.0	0.0	0.0	0.0	0.0	0.0	0.0	1.0	
5.0	12.0	19.0	22.0	0.0	0.0	0.0	0.0	0.0	0.0	
3.0	1.0	1.0	3.0	29.0	0.0	0.0	0.0	29.0	0.0	
3.0	3.0	1.0	13.0	0.0	0.0	0.0	0.0	6.0	0.0	
5.0	0.0	0.0	0.0	0.0	50.0	0.0	1.0	0.0	12.0	
5.0	3.0	14.0	0.0	0.0	0.0	0.0	35.0	0.0	6.0	
0.0	4.0	1.0	0.0	3.0	0.0	0.0	0.0	0.0	16.0	
0.0	1.0	3.0	3.0	0.0	0.0	0.0	14.0	0.0	9.0	
7.0	1.0	0.0	0.0	0.0	0.0	0.0	0.0	0.0	0.0	
4.0	1.0	3.0	5.0	0.0	0.0	0.0	0.0	0.0	1.0	
1.0	3.0	1.0	0.0	18.0	0.0	0.0	0.0	14.0	4.0	
1.0	0.0	0.0	0.0	0.0	0.0	0.0	0.0	0.0	1.0	
//
Matrix:
-0.89740	-1.44747	-1.98773	-4.46129	-5.12399	-5.83979	-5.82884	-5.45587	-5.12655	-5.04382	
-1.15156	-1.19053	-2.42312	-2.34626	-4.86483	-5.58006	-5.56828	-5.19471	-3.70163	-4.78161	
-0.36615	0.00000	-3.78293	-3.70708	-4.37014	-5.08590	0.00000	-4.70268	-4.37365	-4.29147	
-1.73815	-3.45161	-2.60536	-1.83606	-4.35511	-5.07031	-5.05892	-4.68569	-4.35581	-4.27332	
-1.01059	-2.65865	-4.13812	-4.06149	-4.72345	-5.43833	-5.42655	-5.05279	-4.72302	-3.47651	
-0.87146	-0.54510	-0.40205	-0.17860	-5.09431	-5.80907	-5.79724	-5.42334	-5.09300	-5.00935	
-0.81605	-2.46440	-2.78105	-1.60607	0.00000	-5.24545	-5.23395	-4.86072	0.00000	-4.44745	
-0.67600	-1.22599	-2.64127	0.00000	-4.39028	-5.10533	-5.09359	-4.72030	-1.43563	-4.30741	
-0.13241	-3.45562	-3.77234	-3.69636	-4.35928	0.00000	-5.06427	-3.52836	-4.36221	-0.63145	
-0.16292	-1.22386	0.00000	-3.72566	-4.38802	-5.10333	-5.09160	0.00000	-4.38861	-1.35095	
-2.56373	-0.56424	-2.26698	-3.35401	-1.75480	-4.73208	-4.72116	-4.34820	-4.01928	0.00000	
-2.92908	-2.31620	-1.53527	-1.45925	-4.38382	-5.09998	-5.08856	-0.91339	-4.38633	-0.94350	
0.00000	-2.49556	-3.97608	-3.90033	-4.56315	-5.27882	-5.26738	-4.89450	-4.56511	-4.48193	
-0.32501	-2.26087	-1.47915	-0.89187	-4.32629	-5.04138	-5.02975	-4.65593	-4.32598	-3.07965	
-1.58798	-1.03941	-2.45548	-3.54288	-0.15225	-4.92167	-4.91057	-4.53749	-0.40566	-1.57634	
-1.44175	-3.15595	-3.47345	-3.39762	-4.06059	-4.77636	-4.76576	-4.39275	-4.06348	-2.81763	
//

===  M01099 KNI_Q6 =========================================================================================================

Matrix file name: matrix_KNI_Q6_1fin_2.txt
Motif/frequency file name: mDrozo_KNI_Q6_1fin_2.txt 
Matrix made from:
254
Matrix Features:
A T G C 
Matrix Length:  17 
MaximumScore:  0 
MinimumScore:  -35.4197910700936 
Frequency table:
35.0	93.0	102.0	107.0	93.0	190.0	245.0	228.0	112.0	83.0	47.0	53.0	169.0	117.0	134.0	107.0	96.0	
21.0	62.0	14.0	36.0	18.0	4.0	3.0	13.0	19.0	118.0	16.0	3.0	5.0	31.0	30.0	7.0	14.0	
82.0	63.0	70.0	60.0	54.0	57.0	4.0	7.0	72.0	7.0	175.0	178.0	69.0	38.0	11.0	97.0	36.0	
116.0	36.0	68.0	51.0	89.0	3.0	2.0	6.0	51.0	46.0	16.0	20.0	11.0	68.0	79.0	43.0	108.0	
//
Matrix:
-1.62606	-0.04633	-0.05966	0.00000	-0.38452	0.00000	0.00000	0.00000	0.00000	-0.36432	-1.75011	-1.64681	0.00000	0.00000	0.00000	-0.33695	-0.54455	
-2.12884	-0.44327	-2.03651	-1.07984	-2.01665	-2.54225	-2.86593	-2.85287	-1.76216	0.00000	-2.81480	-2.97948	-2.35641	-1.31379	-1.48174	-2.11550	-2.45418	
-0.33924	0.00000	0.00000	-0.14224	-0.49166	-0.76797	-2.37082	-2.11467	-0.00625	-1.46856	0.00000	0.00000	-0.46042	-0.68919	-2.06472	0.00000	-1.09075	
0.00000	-0.56729	-0.03704	-0.31276	0.00000	-2.19447	-2.52393	-2.17990	-0.35858	-0.52653	-2.39988	-2.19373	-2.30459	-0.11537	-0.10121	-0.82144	0.00000	
//

Matrix file name: dmatrix_KNI_Q6_3fin_4.txt
Motif/frequency file name: dDrozo_KNI_Q6_3fin_4.txt 
Matrix made from:
168
Matrix Features:
AA AT AG AC TA TT TG TC GA GT GG GC CA CT CG CC 
Matrix Length:  14 
MaximumScore:  0 
MinimumScore:  -54.8268065479226 
Frequency table:
21.0	13.0	17.0	33.0	61.0	97.0	151.0	41.0	2.0	3.0	0.0	45.0	58.0	52.0	
5.0	3.0	5.0	2.0	0.0	0.0	7.0	3.0	9.0	1.0	2.0	0.0	19.0	2.0	
7.0	34.0	2.0	11.0	13.0	0.0	5.0	54.0	3.0	44.0	21.0	16.0	9.0	0.0	
11.0	7.0	16.0	12.0	0.0	0.0	5.0	53.0	31.0	1.0	0.0	0.0	36.0	26.0	
4.0	11.0	4.0	8.0	11.0	1.0	0.0	2.0	1.0	17.0	1.0	0.0	0.0	1.0	
2.0	7.0	7.0	6.0	0.0	0.0	0.0	0.0	1.0	2.0	1.0	0.0	0.0	15.0	
5.0	24.0	0.0	4.0	3.0	0.0	0.0	1.0	1.0	58.0	2.0	3.0	0.0	0.0	
0.0	2.0	0.0	18.0	0.0	0.0	0.0	4.0	1.0	0.0	1.0	0.0	1.0	11.0	
21.0	2.0	26.0	13.0	14.0	70.0	0.0	1.0	39.0	3.0	60.0	77.0	22.0	7.0	
19.0	1.0	11.0	5.0	0.0	0.0	0.0	1.0	23.0	0.0	0.0	1.0	8.0	1.0	
8.0	0.0	6.0	11.0	17.0	0.0	0.0	3.0	0.0	2.0	78.0	22.0	0.0	0.0	
5.0	31.0	21.0	0.0	0.0	0.0	0.0	0.0	0.0	0.0	1.0	2.0	13.0	3.0	
11.0	14.0	11.0	20.0	11.0	0.0	0.0	1.0	7.0	0.0	0.0	0.0	0.0	14.0	
18.0	0.0	13.0	1.0	1.0	0.0	0.0	0.0	44.0	2.0	0.0	0.0	0.0	7.0	
14.0	6.0	21.0	5.0	37.0	0.0	0.0	4.0	1.0	35.0	1.0	2.0	2.0	27.0	
17.0	13.0	8.0	19.0	0.0	0.0	0.0	0.0	5.0	0.0	0.0	0.0	0.0	2.0	
//
Matrix:
-0.85465	-1.71708	-1.19144	-0.51410	-0.41912	-0.43923	0.00000	-1.02971	-3.88984	-3.55745	-5.08070	-1.30192	-0.29342	-0.26273	
-2.03466	-2.92790	-2.15932	-3.06056	-3.88743	-4.37107	-2.81291	-3.38582	-2.12607	-3.49174	-4.51213	-4.46218	-1.14762	-3.25840	
-1.19778	0.00000	-2.57590	-0.85706	-1.21013	-3.87346	-2.65292	0.00000	-2.73026	-0.11809	-1.66814	-1.58264	-1.40332	-3.07607	
-0.73248	-1.56730	-0.48314	-0.75655	-3.37542	-3.85896	-2.63810	-0.00340	-0.37912	-2.98208	-4.31061	-3.95321	0.00000	-0.18554	
-2.11718	-1.48791	-2.24158	-1.53383	-1.73414	-3.71081	-4.23240	-3.64989	-3.27807	-1.42150	-4.15957	-4.32065	-3.56516	-2.90543	
-3.18282	-2.31181	-2.05389	-2.19302	-4.11761	-4.60066	-4.60332	-4.32864	-3.64828	-3.93141	-4.52947	-4.69023	-3.93460	-1.47086	
-1.69775	-0.51142	-3.04640	-2.03066	-2.83755	-4.03432	-4.03742	-3.24452	-3.08367	0.00000	-4.17696	-3.41392	-3.37198	-3.23205	
-2.78189	-2.85686	-2.90685	-0.38772	-3.41160	-3.89486	-3.89783	-2.62283	-2.94403	-3.53541	-3.82600	-3.98716	-2.71310	-1.07954	
-0.08899	-2.82287	0.00000	-0.67938	-1.12474	0.00000	-3.86646	-3.07379	-0.15429	-2.79221	-0.60672	0.00000	-0.49788	-1.50318	
-0.22059	-2.64376	-0.89196	-1.66607	-3.40880	-3.89262	-3.89548	-3.10249	-0.71063	-3.53340	-4.34309	-3.46671	-1.53622	-2.57158	
-0.71252	-2.78868	-1.12469	-0.50435	-0.58851	-3.52052	-3.52344	-2.53628	-3.08924	-2.85389	0.00000	-0.90803	-2.85882	-2.71782	
-1.54826	-0.10605	-0.23841	-2.88350	-3.40294	-3.88741	-3.89087	-3.61696	-3.45673	-3.53016	-3.82110	-3.67532	-1.04874	-2.37540	
-0.94025	-1.08160	-1.06527	-0.45357	-1.57035	-4.06650	-4.06985	-3.27753	-2.07563	-3.70916	-4.51888	-4.16172	-3.40712	-1.01327	
-0.21455	-3.10162	-0.66390	-2.30992	-2.82880	-3.83108	-3.83426	-3.55979	0.00000	-3.16357	-4.28079	-3.92281	-3.16730	-1.46660	
-0.33980	-1.56975	-0.06023	-1.48144	0.00000	-3.70967	-3.71294	-2.43802	-2.75950	-0.18181	-3.64311	-3.49694	-2.74205	0.00000	
0.00000	-0.65099	-0.87933	0.00000	-3.07866	-3.56325	-3.56676	-3.29310	-1.90882	-3.20592	-4.01656	-3.65946	-2.90530	-2.45772	
//

=== M00016 E74A =========================================================================================================

Matrix file name: matrix_E74A_3fin_4.txt
Motif/frequency file name: mDrozo_E74A_3fin_4.txt 
Matrix made from:
228
Matrix Features:
A T G C 
Matrix Length:  13 
MaximumScore:  0 
MinimumScore:  -33.1654465293566 
Frequency table:
58.0	49.0	47.0	6.0	82.0	60.0	60.0	47.0	16.0	9.0	17.0	205.0	88.0	
33.0	74.0	34.0	4.0	0.0	8.0	39.0	19.0	0.0	3.0	0.0	11.0	15.0	
95.0	35.0	69.0	155.0	27.0	152.0	61.0	158.0	0.0	216.0	201.0	3.0	11.0	
42.0	70.0	78.0	63.0	119.0	8.0	68.0	4.0	212.0	0.0	10.0	9.0	114.0	
//
Matrix:
-0.92894	-0.78453	-0.93419	-2.88256	-0.79989	-1.36445	-0.55234	-1.64727	-3.01118	-3.61279	-2.90468	0.00000	-0.68561	
-1.48341	-0.36245	-1.24760	-3.03322	-3.19235	-3.36742	-0.97075	-2.54005	-3.76747	-3.45310	-3.72045	-2.91016	-2.43962	
0.00000	-0.68565	-0.11477	0.00000	-1.47561	0.00000	-0.10092	0.00000	-3.34625	0.00000	0.00000	-2.54587	-2.33080	
-0.82374	0.00000	0.00000	-0.90783	0.00000	-2.95215	0.00000	-2.63568	0.00000	-3.37987	-3.00805	-2.69868	0.00000	
//

Matrix file name: dmatrix_E74A_6fin_7.txt
Motif/frequency file name: dDrozo_E74A_6fin_7.txt 
Matrix made from:
209
Matrix Features:
AA AT AG AC TA TT TG TC GA GT GG GC CA CT CG CC 
Matrix Length:  13 
MaximumScore:  0 
MinimumScore:  -57.8405035271974 
Frequency table:
25.0	38.0	6.0	6.0	23.0	16.0	29.0	0.0	0.0	0.0	0.0	25.0	15.0	
10.0	0.0	0.0	0.0	2.0	10.0	2.0	0.0	0.0	0.0	0.0	25.0	6.0	
2.0	19.0	41.0	0.0	48.0	15.0	59.0	0.0	4.0	0.0	0.0	28.0	13.0	
12.0	16.0	27.0	15.0	0.0	5.0	0.0	61.0	0.0	0.0	0.0	85.0	8.0	
7.0	13.0	0.0	0.0	0.0	0.0	1.0	0.0	0.0	0.0	0.0	17.0	1.0	
10.0	13.0	0.0	0.0	0.0	0.0	8.0	0.0	0.0	0.0	0.0	15.0	10.0	
7.0	19.0	22.0	0.0	0.0	2.0	34.0	0.0	0.0	0.0	0.0	4.0	16.0	
2.0	20.0	0.0	3.0	0.0	0.0	0.0	21.0	0.0	0.0	0.0	9.0	13.0	
31.0	13.0	8.0	49.0	0.0	69.0	28.0	4.0	0.0	0.0	162.0	0.0	14.0	
33.0	5.0	0.0	0.0	0.0	33.0	8.0	0.0	0.0	0.0	45.0	0.0	0.0	
7.0	2.0	28.0	0.0	2.0	34.0	16.0	0.0	0.0	208.0	1.0	0.0	4.0	
14.0	11.0	20.0	87.0	0.0	17.0	0.0	123.0	0.0	1.0	0.0	1.0	14.0	
10.0	10.0	7.0	18.0	23.0	5.0	3.0	0.0	0.0	0.0	1.0	0.0	20.0	
12.0	4.0	3.0	0.0	0.0	0.0	3.0	0.0	0.0	0.0	0.0	0.0	6.0	
15.0	16.0	45.0	2.0	103.0	1.0	18.0	0.0	205.0	0.0	0.0	0.0	67.0	
12.0	10.0	2.0	29.0	8.0	2.0	0.0	0.0	0.0	0.0	0.0	0.0	2.0	
//
Matrix:
-1.01165	-0.09015	-2.93441	-3.41577	-2.41805	-2.22674	-1.46486	-5.02345	-5.71246	-5.91680	-5.32288	-1.99402	-2.41474	
-1.67251	-2.94253	-3.94026	-4.42052	-4.60291	-2.43853	-3.88010	-4.76398	-5.45232	-5.65610	-5.06153	-1.73250	-3.06875	
-2.78182	-0.02803	-0.25720	-3.92291	-0.92761	-1.53648	0.00000	-4.26933	-4.10202	-5.16335	-4.56973	-1.12763	-1.80518	
-0.97671	-0.18660	-0.66140	-1.73027	-4.25487	-2.62034	-3.53286	-0.67265	-4.94255	-5.14678	-4.55235	0.00000	-2.27309	
-1.88850	-0.76612	-3.79939	-4.28006	-4.62555	-4.07022	-3.43933	-4.62247	-5.31127	-5.51464	-4.91989	-1.97629	-3.72632	
-1.90395	-1.13802	-4.17115	-4.65132	-4.99627	-4.44124	-2.72340	-4.99331	-5.68120	-5.88453	-5.28974	-2.47108	-2.78552	
-1.69248	-0.19077	-1.04204	-4.08438	-4.43029	-3.71183	-0.71130	-4.42901	-5.11719	-5.32085	-4.72681	-3.23025	-1.75366	
-2.80520	0.00000	-3.46451	-3.37592	-4.29065	-3.73608	-3.56841	-1.77391	-4.97742	-5.18107	-4.58674	-2.27928	-1.82124	
-0.03081	-0.39684	-1.88071	-0.54958	-4.25866	0.00000	-0.73456	-3.40167	-4.94751	-5.15194	0.00000	-3.91874	-1.71910	
0.00000	-1.38399	-3.46208	-3.94246	-4.28817	-0.76673	-2.01606	-4.28692	-4.97531	-5.17905	-1.30792	-3.94548	-3.85529	
-1.17724	-1.92687	-0.28623	-3.56994	-3.75271	-0.36461	-0.95140	-3.91512	-4.60416	0.00000	-3.75082	-3.57443	-2.62662	
-0.84985	-0.58817	-0.98889	0.00000	-4.28280	-1.42547	-3.56165	0.00000	-4.97188	-4.71315	-4.58231	-3.48048	-1.74389	
-1.36691	-0.86364	-2.21933	-1.75554	-1.85621	-2.82795	-3.17191	-4.46215	-5.15123	-5.35487	-4.29803	-4.12183	-1.56554	
-0.95088	-1.54589	-2.83149	-3.88140	-4.22694	-3.67225	-2.93563	-4.22472	-4.91347	-5.11696	-4.52244	-3.88229	-2.52965	
-0.60225	-0.03518	0.00000	-3.59509	0.00000	-3.08803	-1.02307	-4.10444	0.00000	-4.99808	-4.40439	-3.76484	0.00000	
-0.67951	-0.35942	-2.96743	-0.77446	-2.40899	-3.24130	-3.23801	-3.95908	-4.64801	-4.85264	-4.25898	-3.61992	-3.36680	
//

=== M01088 DEAF01 =========================================================================================================
Matrix file name: matrix_DEAF01_2fin_3.txt
Motif/frequency file name: mDrozo_DEAF01_2fin_3.txt 
Matrix made from:
620
Matrix Features:
A T G C 
Matrix Length:  7 
MaximumScore:  0 
MinimumScore:  -25.0888953911312 
Frequency table:
145.0	0.0	0.0	552.0	0.0	0.0	0.0	
259.0	620.0	0.0	0.0	0.0	555.0	409.0	
109.0	0.0	0.0	68.0	607.0	6.0	0.0	
107.0	0.0	620.0	0.0	13.0	59.0	211.0	
//
Matrix:
-0.59157	-4.05764	-4.47178	0.00000	-4.45815	-3.94919	-3.64428	
0.00000	0.00000	-4.45917	-3.91628	-4.44431	0.00000	0.00000	
-0.44324	-3.62381	-4.03795	-1.66029	0.00000	-3.07547	-3.21088	
-0.46906	-3.63118	0.00000	-3.50318	-3.85099	-1.82950	-0.25039	
//

Matrix file name: dmatrix_DEAF01_2fin_3.txt
Motif/frequency file name: dDrozo_DEAF01_2fin_3.txt 
Matrix made from:
257
Matrix Features:
AA AT AG AC TA TT TG TC GA GT GG GC CA CT CG CC 
Matrix Length:  6 
MaximumScore:  0 
MinimumScore:  -33.3334447330472 
Frequency table:
3.0	0.0	0.0	0.0	0.0	0.0	
68.0	0.0	0.0	0.0	0.0	0.0	
0.0	0.0	0.0	75.0	0.0	0.0	
0.0	7.0	0.0	0.0	0.0	0.0	
1.0	0.0	0.0	0.0	0.0	6.0	
87.0	0.0	0.0	0.0	0.0	30.0	
0.0	0.0	0.0	0.0	0.0	10.0	
0.0	250.0	0.0	0.0	0.0	13.0	
1.0	0.0	0.0	0.0	0.0	1.0	
64.0	0.0	0.0	0.0	59.0	2.0	
0.0	0.0	0.0	112.0	6.0	0.0	
0.0	0.0	0.0	70.0	122.0	3.0	
2.0	0.0	75.0	0.0	0.0	53.0	
31.0	0.0	0.0	0.0	0.0	61.0	
0.0	0.0	182.0	0.0	0.0	35.0	
0.0	0.0	0.0	0.0	70.0	43.0	
//
Matrix:
-3.79479	-6.29134	-6.15868	-5.86200	-5.58035	-4.94787	
-0.41539	-6.03230	-5.89883	-5.60098	-5.31912	-4.68605	
-4.17700	-5.53834	-5.40567	-0.75449	-4.82771	-4.19540	
-4.16206	-3.54029	-5.38982	-5.09249	-4.81060	-4.17765	
-4.49320	-5.89054	-5.75695	-5.45938	-5.17699	-2.71493	
-0.39901	-6.26175	-6.12824	-5.83037	-5.54762	-1.47608	
-4.33843	-5.69884	-5.56538	-5.26794	-4.98579	-2.01327	
-4.19753	0.00000	-5.42484	-5.12740	-4.84537	-1.61052	
-4.12988	-5.52772	-5.39482	-5.09799	-4.81642	-4.14725	
0.00000	-5.55650	-5.42299	-5.12558	-0.72885	-3.48078	
-3.82491	-5.18540	-5.05250	0.00000	-2.64544	-3.84109	
-4.19103	-5.55208	-5.41939	-0.83708	0.00000	-3.07321	
-3.64023	-5.73119	-1.24385	-5.30121	-5.01950	-0.37944	
-0.66316	-5.49449	-5.36108	-5.06347	-4.78088	0.00000	
-4.01232	-5.37335	0.00000	-4.94417	-4.66271	-0.43834	
-3.86789	-5.22920	-5.09710	-4.80011	-0.23316	-0.08813	
//
